# Supplementary material for: 5-Chloro-2-(phenyl­diazen­yl)pyridine
Source: Acta Crystallogr Sect E Struct Rep Online. 2011 Nov 12;67(Pt 12):o3298. doi: 10.1107/S1600536811047556 (PMC3238951; doi:10.1107/S1600536811047556)
Supplement: Supplementary file 2 [file e-67-o3298-Isup2.hkl]

# 
# h,k,l, Fc-squared, Fo-squared, sigma(Fo-squared) and status flag 
# 
data_I
_shelx_title ' p21c in P2(1)/c' 
_shelx_refln_list_code          4 
_shelx_F_calc_maximum      163.93 
_exptl_crystal_F_000       448.00 
_reflns_d_resolution_high  0.7279 
 
loop_ 
 _symmetry_equiv_pos_as_xyz 
 'x, y, z' 
 '-x, y+1/2, -z+1/2' 
 '-x, -y, -z' 
 'x, -y-1/2, z-1/2' 
 
_cell_length_a     6.1136 
_cell_length_b     9.0940 
_cell_length_c    18.6839 
_cell_angle_alpha  90.000 
_cell_angle_beta   91.459 
_cell_angle_gamma  90.000 
 
_shelx_F_squared_multiplier     1.000 
 
loop_ 
 _refln_index_h 
 _refln_index_k 
 _refln_index_l 
 _refln_F_squared_calc 
 _refln_F_squared_meas 
 _refln_F_squared_sigma 
 _refln_observed_status 
   1   0   0     1652.33     1690.50     37.22 o 
   2   0   0      510.75      567.95      6.70 o 
   3   0   0       45.29       61.72      0.82 o 
   4   0   0       73.82       60.88      0.87 o 
   5   0   0        0.34        0.38      0.62 o 
   6   0   0      176.73      159.53      2.11 o 
   7   0   0        0.64        3.42      0.58 o 
   8   0   0       27.68       32.09      0.72 o 
   1   1   0      923.26      969.53     10.71 o 
   2   1   0     1306.56     1214.81      7.72 o 
   3   1   0      486.63      498.92      6.17 o 
   4   1   0      235.50      260.02      2.31 o 
   5   1   0        0.07        1.46      0.43 o 
   6   1   0        2.64        3.75      0.44 o 
   7   1   0        2.03        2.77      0.62 o 
   8   1   0        7.15        8.15      0.44 o 
   0   2   0      351.48      372.03      3.11 o 
   1   2   0      206.26      235.90      2.47 o 
   2   2   0      398.66      446.10      2.28 o 
   3   2   0      677.34      607.99      4.35 o 
   4   2   0       73.06       74.08      0.81 o 
   5   2   0       62.94       59.03      0.48 o 
   6   2   0        0.58        0.66      0.43 o 
   7   2   0       12.55       13.28      0.43 o 
   8   2   0        3.69        3.71      0.44 o 
   1   3   0      156.66      140.39      1.52 o 
   2   3   0       53.08       55.10      0.62 o 
   3   3   0       10.41       15.32      0.47 o 
   4   3   0      107.56      106.52      1.35 o 
   5   3   0        0.51        0.65      0.46 o 
   6   3   0        0.08        0.38      0.41 o 
   7   3   0        9.44        9.99      0.47 o 
   8   3   0        0.69        1.54      0.45 o 
   0   4   0      277.94      296.75      4.19 o 
   1   4   0      300.05      310.61      1.35 o 
   2   4   0      286.26      292.81      1.62 o 
   3   4   0      349.81      345.97      3.01 o 
   4   4   0       33.07       36.29      0.51 o 
   5   4   0        2.14        3.26      0.52 o 
   6   4   0        6.41        6.89      0.42 o 
   7   4   0        0.43        1.25      0.42 o 
   1   5   0       33.43       30.36      0.50 o 
   2   5   0      135.93      135.33      1.13 o 
   3   5   0       73.26       75.65      1.06 o 
   4   5   0      291.07      281.87      1.40 o 
   5   5   0        4.79        6.27      0.44 o 
   6   5   0       12.83       12.45      0.43 o 
   7   5   0        3.49        4.11      0.52 o 
   0   6   0       90.38       81.87      0.97 o 
   1   6   0      463.01      486.24      5.47 o 
   2   6   0      166.93      174.21      1.09 o 
   3   6   0       51.76       51.32      0.52 o 
   4   6   0        1.12        0.54      0.47 o 
   5   6   0       40.16       38.13      0.47 o 
   6   6   0       28.99       29.99      0.81 o 
   7   6   0        0.03        0.23      0.45 o 
   1   7   0       12.24       12.06      0.45 o 
   2   7   0       44.81       42.51      0.57 o 
   3   7   0       59.77       61.65      0.53 o 
   4   7   0        0.01        0.46      0.55 o 
   5   7   0       16.87       18.46      0.43 o 
   6   7   0        0.39        0.55      0.50 o 
   0   8   0       35.44       39.96      0.66 o 
   1   8   0       19.95       21.25      0.43 o 
   2   8   0       39.71       40.32      0.46 o 
   3   8   0        0.01        0.69      0.41 o 
   4   8   0        5.43        5.08      0.46 o 
   5   8   0       16.00       15.01      0.44 o 
   6   8   0       16.15       14.73      0.62 o 
   1   9   0       28.34       27.21      0.54 o 
   2   9   0       61.38       60.01      0.63 o 
   3   9   0        0.00        1.21      0.38 o 
   4   9   0        3.21        3.11      0.47 o 
   5   9   0        2.60        3.30      0.46 o 
   0  10   0        9.60        8.64      0.83 o 
   1  10   0        4.02        4.30      0.40 o 
   2  10   0        0.75        1.25      0.39 o 
   3  10   0        0.63        1.47      0.48 o 
   4  10   0        1.25        1.55      0.45 o 
   5  10   0        1.07        1.19      1.02 o 
   1  11   0       18.71       18.23      0.51 o 
   2  11   0        0.91        0.98      0.41 o 
   3  11   0        0.09        1.67      0.54 o 
   0  12   0        0.02        0.22      0.58 o 
   1  12   0        0.74        2.12      0.43 o 
   2  12   0        1.30        1.56      0.46 o 
  -8   1   1        0.06        0.73      0.45 o 
  -7   1   1        8.55        9.89      0.42 o 
  -6   1   1      140.16      132.51      1.04 o 
  -5   1   1        2.23        2.75      0.46 o 
  -4   1   1      203.43      208.55      1.76 o 
  -3   1   1     2690.67     2415.79     23.55 o 
  -2   1   1      521.25      517.63      3.55 o 
  -1   1   1        0.60        1.25      0.93 o 
   0   1   1      251.38      259.92      2.36 o 
   1   1   1      735.19      799.08      5.27 o 
   2   1   1     5664.26     5431.36     43.06 o 
   3   1   1      102.09       95.50      0.63 o 
   4   1   1      241.80      250.52      2.56 o 
   5   1   1      217.68      207.36      1.51 o 
   6   1   1       13.74       15.47      0.54 o 
   7   1   1       23.73       20.19      0.48 o 
   8   1   1        3.03        4.57      0.44 o 
  -8   2   1        1.79        2.74      0.45 o 
  -7   2   1        8.51        6.99      0.43 o 
  -6   2   1        1.92        2.49      0.44 o 
  -5   2   1        1.03        2.68      0.44 o 
  -4   2   1       12.93       11.31      0.48 o 
  -3   2   1        0.50        0.99      0.52 o 
  -2   2   1      286.27      289.52      2.38 o 
  -1   2   1     4454.00     4422.08     32.77 o 
   0   2   1     1211.77     1151.81      9.91 o 
   1   2   1      415.11      418.91      2.20 o 
   2   2   1      246.21      247.73      1.98 o 
   3   2   1       83.85      110.33      1.46 o 
   4   2   1        9.61       10.24      0.50 o 
   5   2   1       11.86       11.61      0.44 o 
   6   2   1        0.09        1.05      0.41 o 
   7   2   1        6.47        6.38      0.39 o 
   8   2   1        0.00        0.09      0.46 o 
  -8   3   1        0.51        1.67      0.46 o 
  -7   3   1       16.75       18.16      0.50 o 
  -6   3   1       18.25       18.38      0.45 o 
  -5   3   1        9.87       11.26      0.48 o 
  -4   3   1      122.55      123.51      1.03 o 
  -3   3   1      104.56       96.30      0.76 o 
  -2   3   1      145.93      168.00      1.01 o 
  -1   3   1     1533.37     1428.26      9.71 o 
   0   3   1       47.21       43.16      0.63 o 
   1   3   1      225.87      221.18      0.96 o 
   2   3   1      299.17      275.85      2.31 o 
   3   3   1       84.72       88.11      0.64 o 
   4   3   1       71.24       69.91      0.69 o 
   5   3   1       59.08       56.37      0.50 o 
   6   3   1       11.02       11.96      0.42 o 
   7   3   1        0.49        0.99      0.45 o 
   8   3   1        0.12        0.37      0.45 o 
  -7   4   1       15.50       16.89      0.47 o 
  -6   4   1        1.33        1.17      0.41 o 
  -5   4   1        1.21        2.38      0.43 o 
  -4   4   1       29.11       27.43      0.54 o 
  -3   4   1       60.85       57.12      0.67 o 
  -2   4   1     1325.61     1295.94     17.69 o 
  -1   4   1       87.10       83.85      1.42 o 
   0   4   1       10.09        8.67      0.52 o 
   1   4   1       39.00       30.06      0.52 o 
   2   4   1      378.26      403.42      3.24 o 
   3   4   1      129.99      121.05      1.06 o 
   4   4   1      228.96      230.12      2.04 o 
   5   4   1       31.57       31.08      0.58 o 
   6   4   1        2.49        4.12      0.40 o 
   7   4   1        0.00        0.37      0.52 o 
  -7   5   1        0.21        1.10      0.44 o 
  -6   5   1        5.13        5.52      0.46 o 
  -5   5   1       79.39       77.00      1.26 o 
  -4   5   1      688.47      665.17      5.07 o 
  -3   5   1        3.78        4.54      0.47 o 
  -2   5   1        3.65        4.72      0.44 o 
  -1   5   1      235.21      233.50      1.62 o 
   0   5   1      190.13      186.40      1.40 o 
   1   5   1       10.84       15.91      0.47 o 
   2   5   1      252.57      258.15      2.69 o 
   3   5   1       91.06       91.26      1.00 o 
   4   5   1        2.15        2.46      0.55 o 
   5   5   1      152.55      148.83      1.87 o 
   6   5   1        0.56        0.97      0.43 o 
   7   5   1        7.97        8.82      0.43 o 
  -7   6   1        0.71        1.27      0.46 o 
  -6   6   1        6.49        7.36      0.47 o 
  -5   6   1       61.84       64.77      0.68 o 
  -4   6   1       94.37       94.26      0.61 o 
  -3   6   1       28.23       31.94      0.68 o 
  -2   6   1        0.37        1.41      0.43 o 
  -1   6   1      414.06      438.42      3.66 o 
   0   6   1      623.85      645.58      6.10 o 
   1   6   1      708.73      717.75      6.75 o 
   2   6   1       28.80       30.11      0.48 o 
   3   6   1       77.83       76.61      0.84 o 
   4   6   1       11.12       11.21      0.45 o 
   5   6   1       57.60       56.88      1.23 o 
   6   6   1        8.70        9.69      0.45 o 
   7   6   1        0.33        1.04      0.45 o 
  -6   7   1        2.39        1.96      0.44 o 
  -5   7   1        0.00        0.53      0.42 o 
  -4   7   1       18.20       18.26      0.46 o 
  -3   7   1       19.78       21.47      0.46 o 
  -2   7   1      235.36      240.16      2.54 o 
  -1   7   1       33.69       31.97      0.48 o 
   0   7   1       70.32       76.63      0.82 o 
   1   7   1       12.13       13.67      0.51 o 
   2   7   1       11.71       11.89      0.65 o 
   3   7   1      579.13      558.95      6.40 o 
   4   7   1       39.16       40.11      0.51 o 
   5   7   1        1.04        0.65      0.48 o 
   6   7   1        5.41        6.54      0.49 o 
  -6   8   1       14.95       10.92      0.47 o 
  -5   8   1        0.00        0.67      0.45 o 
  -4   8   1       29.55       27.62      0.44 o 
  -3   8   1        0.07        0.37      0.46 o 
  -2   8   1       31.94       31.26      0.52 o 
  -1   8   1       40.90       41.28      0.56 o 
   0   8   1      235.49      239.49      2.66 o 
   1   8   1       12.90       11.80      0.48 o 
   2   8   1        3.82        4.03      0.41 o 
   3   8   1        0.01        0.84      0.40 o 
   4   8   1        6.86        9.54      0.41 o 
   5   8   1       13.04       13.13      0.41 o 
   6   8   1        0.38        1.20      0.44 o 
  -5   9   1        0.40        1.01      0.43 o 
  -4   9   1        7.15        7.17      0.42 o 
  -3   9   1        1.22        1.53      0.39 o 
  -2   9   1        7.18        7.36      0.42 o 
  -1   9   1       26.07       25.73      0.42 o 
   0   9   1        0.06        1.55      0.41 o 
   1   9   1        1.99        3.12      0.41 o 
   2   9   1        0.04        1.19      0.41 o 
   3   9   1        0.64        1.71      0.38 o 
   4   9   1        2.06        3.00      0.39 o 
   5   9   1        1.64        2.08      0.40 o 
  -5  10   1        3.59        3.71      1.57 o 
  -4  10   1        3.64        3.56      0.54 o 
  -3  10   1        1.89        3.15      0.44 o 
  -2  10   1       23.52       23.30      0.57 o 
  -1  10   1       10.78       11.01      0.40 o 
   0  10   1        5.49        6.32      0.48 o 
   1  10   1       31.64       33.69      0.44 o 
   2  10   1        2.45        3.73      0.40 o 
   3  10   1       18.17       19.36      0.55 o 
   4  10   1        7.86        7.65      0.39 o 
   5  10   1        0.01        0.37      0.92 o 
  -3  11   1        0.35        1.33      0.41 o 
  -2  11   1        0.04       -0.14      0.44 o 
  -1  11   1        0.19       -0.40      0.40 o 
   0  11   1        9.88        9.88      0.41 o 
   1  11   1        0.83        1.22      0.41 o 
   2  11   1        1.75        1.67      0.40 o 
   3  11   1        0.13        0.55      0.46 o 
  -2  12   1        4.91        5.41      0.56 o 
  -1  12   1        0.02        0.64      0.42 o 
   0  12   1        0.16        0.35      0.50 o 
   1  12   1        0.57        1.68      0.42 o 
   2  12   1        0.12        0.33      0.42 o 
  -8   0   2        0.21        0.21      0.89 o 
  -7   0   2        0.09        2.03      0.58 o 
  -6   0   2       65.47       57.82      0.94 o 
  -5   0   2      145.26      134.01      1.19 o 
  -4   0   2       94.15       65.34      0.83 o 
  -3   0   2        0.50        0.23      0.81 o 
  -2   0   2       12.83       10.70      0.95 o 
  -1   0   2     1290.86     1273.98     15.51 o 
   0   0   2     1817.84     1976.83      7.91 o 
   1   0   2    26872.66    28222.62    406.41 o 
   2   0   2     1731.40     1691.48     12.21 o 
   3   0   2       22.74       25.71      0.75 o 
   4   0   2      156.32      154.00      2.14 o 
   5   0   2        7.17       11.63      0.61 o 
   6   0   2      102.72       86.67      2.20 o 
   7   0   2       50.59       42.66      1.14 o 
   8   0   2       17.26       19.18      0.62 o 
  -8   1   2        2.37        3.04      0.46 o 
  -7   1   2        5.18        6.22      0.43 o 
  -6   1   2        0.25        0.32      0.45 o 
  -5   1   2        0.68        1.67      0.44 o 
  -4   1   2       22.64       18.75      0.57 o 
  -3   1   2      979.67     1021.99     11.49 o 
  -2   1   2      168.59      166.81      1.48 o 
  -1   1   2     1352.55     1399.94     20.19 o 
   0   1   2      397.62      444.92      3.63 o 
   1   1   2        1.37        1.76      0.78 o 
   2   1   2     2032.88     1913.75     15.85 o 
   3   1   2      500.73      535.43      2.93 o 
   4   1   2        0.07        0.79      0.53 o 
   5   1   2        0.34        0.99      0.42 o 
   6   1   2        4.67        3.67      0.40 o 
   7   1   2        0.00        0.25      0.39 o 
   8   1   2       14.69       16.22      0.70 o 
  -8   2   2        6.17        8.44      0.47 o 
  -7   2   2       22.80       21.71      0.46 o 
  -6   2   2       11.83       13.35      0.47 o 
  -5   2   2       70.32       73.00      0.63 o 
  -4   2   2       33.87       31.50      0.49 o 
  -3   2   2        1.76        2.30      0.53 o 
  -2   2   2      574.09      582.11      5.93 o 
  -1   2   2    17663.79    17648.89    148.95 o 
   0   2   2     2411.38     2365.48     16.08 o 
   1   2   2     1226.91     1197.58      8.49 o 
   2   2   2        8.64        5.48      0.54 o 
   3   2   2        5.89        6.26      0.50 o 
   4   2   2       72.94       64.99      0.64 o 
   5   2   2       49.57       43.50      0.56 o 
   6   2   2       11.40       11.39      0.42 o 
   7   2   2        2.40        3.54      0.43 o 
   8   2   2        0.76        0.96      0.44 o 
  -8   3   2        2.17        2.02      0.48 o 
  -7   3   2        0.01        0.44      0.44 o 
  -6   3   2        3.97        5.61      0.45 o 
  -5   3   2      140.03      136.95      1.72 o 
  -4   3   2       45.37       50.08      0.55 o 
  -3   3   2       10.13       10.65      0.50 o 
  -2   3   2        7.45        6.41      0.51 o 
  -1   3   2      220.06      237.03      1.67 o 
   0   3   2        9.25       10.78      0.58 o 
   1   3   2        9.81        8.78      0.54 o 
   2   3   2      461.05      471.88      2.74 o 
   3   3   2      151.39      156.61      1.21 o 
   4   3   2       30.15       29.09      0.51 o 
   5   3   2      127.41      117.01      1.19 o 
   6   3   2        0.06        0.88      0.40 o 
   7   3   2        0.07        0.85      0.40 o 
   8   3   2        0.62        1.46      0.42 o 
  -7   4   2        9.21       10.74      0.44 o 
  -6   4   2        0.25        1.33      0.45 o 
  -5   4   2        3.95        4.01      0.44 o 
  -4   4   2       79.01       73.27      0.79 o 
  -3   4   2        0.39        0.91      0.46 o 
  -2   4   2      979.55     1025.99     15.01 o 
  -1   4   2      167.08      154.06      1.26 o 
   0   4   2       30.40       30.18      0.54 o 
   1   4   2      334.40      352.24      2.36 o 
   2   4   2      637.98      622.31      4.31 o 
   3   4   2       51.49       61.11      0.72 o 
   4   4   2      270.26      258.12      3.06 o 
   5   4   2        0.03        0.39      0.41 o 
   6   4   2        0.01        0.64      0.40 o 
   7   4   2        4.05        5.41      0.41 o 
  -7   5   2        2.48        3.96      0.52 o 
  -6   5   2        0.22        1.36      0.42 o 
  -5   5   2       32.07       30.09      0.47 o 
  -4   5   2      213.40      210.52      1.99 o 
  -3   5   2      485.18      470.20      4.68 o 
  -2   5   2       67.51       64.39      0.66 o 
  -1   5   2       67.45       61.95      0.86 o 
   0   5   2      128.24      118.68      0.79 o 
   1   5   2        0.78        1.19      0.44 o 
   2   5   2       46.23       49.74      0.59 o 
   3   5   2       19.00       20.24      0.42 o 
   4   5   2       13.83       13.66      0.43 o 
   5   5   2       72.77       75.68      0.88 o 
   6   5   2       48.70       45.62      0.53 o 
   7   5   2        0.08        1.26      0.42 o 
  -7   6   2        0.00        0.14      0.48 o 
  -6   6   2        1.59        2.48      0.44 o 
  -5   6   2        0.26        0.40      0.48 o 
  -4   6   2       76.91       75.06      1.09 o 
  -3   6   2      259.52      256.18      1.61 o 
  -2   6   2      132.07      134.04      1.17 o 
  -1   6   2      222.99      236.21      1.96 o 
   0   6   2      183.11      207.85      2.06 o 
   1   6   2       12.52       12.32      0.45 o 
   2   6   2       93.41       93.56      1.12 o 
   3   6   2        0.18        1.02      0.46 o 
   4   6   2        0.35        0.63      0.42 o 
   5   6   2      132.36      127.35      1.77 o 
   6   6   2        2.29        3.48      0.47 o 
   7   6   2       15.53       14.27      0.44 o 
  -6   7   2       17.94       16.53      0.46 o 
  -5   7   2        3.61        4.27      0.55 o 
  -4   7   2       30.74       29.98      0.52 o 
  -3   7   2       73.00       69.54      0.50 o 
  -2   7   2        5.93        4.64      0.46 o 
  -1   7   2        0.42        1.17      0.43 o 
   0   7   2       13.69       11.75      0.44 o 
   1   7   2       28.65       29.36      0.46 o 
   2   7   2      121.46      123.80      1.30 o 
   3   7   2      101.29       98.63      1.36 o 
   4   7   2       45.23       43.04      0.67 o 
   5   7   2        1.40        2.29      0.45 o 
   6   7   2        1.11        2.52      0.39 o 
  -6   8   2        0.04        1.22      0.47 o 
  -5   8   2       42.29       39.22      0.49 o 
  -4   8   2        0.01        0.99      0.40 o 
  -3   8   2        3.17        4.11      0.42 o 
  -2   8   2        6.12        7.03      0.41 o 
  -1   8   2        8.13        6.47      0.42 o 
   0   8   2       40.43       42.50      0.60 o 
   1   8   2       66.94       66.71      0.61 o 
   2   8   2        3.62        4.54      0.40 o 
   3   8   2       47.50       44.95      0.48 o 
   4   8   2        0.20        1.04      0.40 o 
   5   8   2        2.63        4.15      0.40 o 
   6   8   2        0.13        1.07      0.43 o 
  -5   9   2        1.19        0.87      0.45 o 
  -4   9   2        3.47        4.10      0.42 o 
  -3   9   2        0.01        0.71      0.40 o 
  -2   9   2       20.84       19.29      0.57 o 
  -1   9   2       13.02       12.41      0.42 o 
   0   9   2       39.44       39.98      0.65 o 
   1   9   2       18.70       18.22      0.48 o 
   2   9   2       62.21       61.08      0.70 o 
   3   9   2       19.11       17.12      0.45 o 
   4   9   2        3.20        1.96      0.39 o 
   5   9   2        0.00        0.59      0.38 o 
  -4  10   2        0.38        0.35      0.42 o 
  -3  10   2        0.18        1.15      0.41 o 
  -2  10   2        0.16        0.84      0.40 o 
  -1  10   2        0.22        0.82      0.45 o 
   0  10   2        3.45        3.40      0.41 o 
   1  10   2       29.61       29.18      0.58 o 
   2  10   2        2.38        3.11      0.39 o 
   3  10   2        5.12        6.29      0.43 o 
   4  10   2        0.32        0.89      0.42 o 
  -3  11   2        8.14        7.74      0.41 o 
  -2  11   2        0.28        1.16      0.42 o 
  -1  11   2        4.07        3.67      0.55 o 
   0  11   2        7.46        8.43      0.40 o 
   1  11   2       25.36       24.96      0.65 o 
   2  11   2        0.12        1.28      0.41 o 
   3  11   2        2.59        3.24      0.46 o 
  -2  12   2        1.64        2.22      0.44 o 
  -1  12   2        4.39        4.27      0.45 o 
   0  12   2        0.36        0.98      0.42 o 
   1  12   2        0.32        1.00      0.40 o 
   2  12   2        0.00        0.11      0.59 o 
  -8   1   3        6.89        7.86      0.49 o 
  -7   1   3        7.14        7.14      0.44 o 
  -6   1   3       17.28       20.47      0.48 o 
  -5   1   3      181.88      178.33      0.74 o 
  -4   1   3       13.87       11.24      0.47 o 
  -3   1   3       60.82       61.95      0.59 o 
  -2   1   3     2576.09     2363.72     12.64 o 
  -1   1   3      620.18      659.89     11.19 o 
   0   1   3      695.71      785.99      8.15 o 
   1   1   3     1662.01     1631.12      9.66 o 
   2   1   3       15.18       12.17      0.56 o 
   3   1   3     1904.72     1828.59     17.37 o 
   4   1   3       80.06       77.40      0.99 o 
   5   1   3       13.41       14.96      0.57 o 
   6   1   3       88.33       83.93      1.29 o 
   7   1   3        0.26        1.44      0.43 o 
   8   1   3        4.50        5.45      0.48 o 
  -8   2   3        0.12        1.03      0.46 o 
  -7   2   3        1.04        1.88      0.44 o 
  -6   2   3        3.82        3.55      0.43 o 
  -5   2   3        6.43        6.62      0.51 o 
  -4   2   3        4.18        4.51      0.52 o 
  -3   2   3      480.03      471.39      3.72 o 
  -2   2   3      218.68      225.87      2.00 o 
  -1   2   3     6452.00     6346.73     48.35 o 
   0   2   3    10771.90    10802.52     98.52 o 
   1   2   3      960.01     1003.50     10.39 o 
   2   2   3      228.12      212.78      1.21 o 
   3   2   3      218.95      226.91      2.12 o 
   4   2   3       18.76       15.70      0.46 o 
   5   2   3       41.94       37.93      0.48 o 
   6   2   3       12.90       11.91      0.57 o 
   7   2   3        7.38        9.17      0.41 o 
   8   2   3        5.46        6.63      0.45 o 
  -8   3   3        0.05        0.72      0.48 o 
  -7   3   3       12.24       12.91      0.50 o 
  -6   3   3       14.09       15.83      0.48 o 
  -5   3   3      469.73      450.21      3.69 o 
  -4   3   3      136.77      142.69      1.13 o 
  -3   3   3      644.28      639.62      6.12 o 
  -2   3   3        3.23        3.19      0.57 o 
  -1   3   3      866.36      951.54     14.11 o 
   0   3   3      783.15      798.06     10.33 o 
   1   3   3     2298.17     2138.14     15.14 o 
   2   3   3       70.35       70.47      0.64 o 
   3   3   3      156.19      144.19      1.23 o 
   4   3   3      252.83      247.65      2.01 o 
   5   3   3       88.71       84.96      0.91 o 
   6   3   3       61.19       56.79      0.76 o 
   7   3   3        1.71        2.23      0.41 o 
   8   3   3        1.11        0.59      0.45 o 
  -7   4   3       13.47       13.88      0.49 o 
  -6   4   3       20.83       23.61      0.56 o 
  -5   4   3       30.55       30.37      0.48 o 
  -4   4   3       30.53       29.96      0.61 o 
  -3   4   3        7.04        7.87      0.51 o 
  -2   4   3       86.52       91.91      0.74 o 
  -1   4   3     2204.61     2116.19     16.31 o 
   0   4   3      566.52      576.99      4.53 o 
   1   4   3       32.55       32.87      0.51 o 
   2   4   3       84.59       61.55      0.54 o 
   3   4   3       35.85       42.64      0.47 o 
   4   4   3       61.64       60.55      0.54 o 
   5   4   3       14.72       16.01      0.44 o 
   6   4   3        2.57        3.86      0.43 o 
   7   4   3        3.16        4.62      0.42 o 
  -7   5   3        0.07       -0.21      0.54 o 
  -6   5   3        0.35        1.25      0.48 o 
  -5   5   3        0.82        0.85      0.43 o 
  -4   5   3       74.50       75.95      0.68 o 
  -3   5   3      608.12      590.98      5.33 o 
  -2   5   3       80.93       74.36      0.74 o 
  -1   5   3      191.94      203.19      1.49 o 
   0   5   3       83.78       82.02      0.57 o 
   1   5   3      199.44      182.29      1.54 o 
   2   5   3      331.14      363.24      3.83 o 
   3   5   3       81.63       82.00      0.54 o 
   4   5   3       98.08       90.79      1.43 o 
   5   5   3        2.00        3.16      0.42 o 
   6   5   3        0.01        0.59      0.47 o 
   7   5   3        7.78        9.43      0.42 o 
  -7   6   3        1.75        2.05      0.50 o 
  -6   6   3        7.20        8.04      0.47 o 
  -5   6   3        6.78        7.74      0.45 o 
  -4   6   3       22.65       25.80      0.45 o 
  -3   6   3        4.83        5.57      0.46 o 
  -2   6   3       32.99       37.69      0.49 o 
  -1   6   3       48.12       44.37      0.49 o 
   0   6   3      155.76      163.34      0.85 o 
   1   6   3       53.80       56.64      0.49 o 
   2   6   3      348.94      337.85      3.67 o 
   3   6   3       33.37       34.07      0.79 o 
   4   6   3      129.55      123.51      1.62 o 
   5   6   3       33.27       29.45      0.47 o 
   6   6   3       12.14       12.38      0.40 o 
   7   6   3        0.15        1.10      0.41 o 
  -6   7   3        3.00        2.71      0.46 o 
  -5   7   3       11.99       11.34      0.48 o 
  -4   7   3       10.19        9.82      0.43 o 
  -3   7   3       13.89       11.55      0.43 o 
  -2   7   3       49.54       47.21      0.48 o 
  -1   7   3        0.10        0.68      0.44 o 
   0   7   3       32.72       33.41      0.47 o 
   1   7   3       31.99       33.96      0.47 o 
   2   7   3        0.26        0.33      0.42 o 
   3   7   3        3.23        3.54      0.48 o 
   4   7   3      164.10      158.27      1.89 o 
   5   7   3        3.00        3.15      0.44 o 
   6   7   3        0.01        0.30      0.41 o 
  -6   8   3        6.36        5.80      0.47 o 
  -5   8   3       13.25       12.79      0.54 o 
  -4   8   3       22.14       21.45      0.46 o 
  -3   8   3       27.74       28.88      0.49 o 
  -2   8   3        0.02        0.38      0.39 o 
  -1   8   3       81.31       83.19      0.98 o 
   0   8   3      170.29      172.49      1.75 o 
   1   8   3      133.95      136.61      1.74 o 
   2   8   3       11.41       13.00      0.41 o 
   3   8   3        0.72        1.71      0.46 o 
   4   8   3        1.08        2.39      0.45 o 
   5   8   3        9.31       10.04      0.43 o 
   6   8   3        0.30        1.03      0.46 o 
  -5   9   3        3.33        3.21      0.53 o 
  -4   9   3        2.63        3.21      0.41 o 
  -3   9   3       13.28       12.51      0.42 o 
  -2   9   3        7.68        8.73      0.39 o 
  -1   9   3        7.48        7.33      0.42 o 
   0   9   3       55.47       56.71      0.61 o 
   1   9   3        4.67        4.56      0.39 o 
   2   9   3       68.97       70.46      0.97 o 
   3   9   3       14.19       16.44      0.45 o 
   4   9   3        2.35        3.17      0.39 o 
   5   9   3        0.07       -0.27      0.43 o 
  -4  10   3        4.31        3.92      0.43 o 
  -3  10   3        7.41        7.36      0.55 o 
  -2  10   3        3.85        4.59      0.41 o 
  -1  10   3       25.36       23.95      0.42 o 
   0  10   3        0.98        1.53      0.48 o 
   1  10   3        0.15        0.85      0.40 o 
   2  10   3        5.92        7.46      0.50 o 
   3  10   3        2.37        3.64      0.46 o 
   4  10   3        4.00        4.88      0.41 o 
  -3  11   3        0.15        0.68      0.42 o 
  -2  11   3        0.13        1.34      0.40 o 
  -1  11   3        2.03        1.88      0.42 o 
   0  11   3        9.51       10.43      0.65 o 
   1  11   3       12.73       10.22      0.43 o 
   2  11   3        0.94       -0.05      0.42 o 
   3  11   3        0.63        1.54      0.42 o 
  -2  12   3        0.06        0.27      0.44 o 
  -1  12   3        4.46        4.53      0.44 o 
   0  12   3        0.81        1.47      0.40 o 
   1  12   3        3.85        3.44      0.42 o 
   2  12   3        1.91        1.70      0.69 o 
  -8   0   4        2.53        2.64      0.73 o 
  -7   0   4        0.50        1.32      0.58 o 
  -6   0   4        0.84        2.41      0.62 o 
  -5   0   4       72.62       66.04      0.82 o 
  -4   0   4       79.88       79.22      0.96 o 
  -3   0   4      523.71      502.85      5.29 o 
  -2   0   4       95.12      108.33      1.52 o 
  -1   0   4     1136.70     1055.65     16.82 o 
   0   0   4       59.19       66.93      1.37 o 
   1   0   4     1090.11     1060.59     27.68 o 
   2   0   4        0.10        1.13      0.71 o 
   3   0   4     1407.54     1300.27     20.13 o 
   4   0   4        0.08        1.89      1.00 o 
   5   0   4       40.55       41.68      1.53 o 
   6   0   4        0.09       -0.20      0.65 o 
   7   0   4       37.15       32.80      0.88 o 
   8   0   4        1.27        1.82      0.59 o 
  -8   1   4        2.61        3.14      0.48 o 
  -7   1   4       12.47       12.70      0.46 o 
  -6   1   4        0.01        0.87      0.44 o 
  -5   1   4        0.00        0.50      0.50 o 
  -4   1   4        1.23        2.97      0.49 o 
  -3   1   4       16.30       13.59      0.59 o 
  -2   1   4      417.57      447.95      4.85 o 
  -1   1   4     3297.30     3200.54     22.73 o 
   0   1   4      119.15      133.91      0.98 o 
   1   1   4      567.30      561.17     31.03 o 
   2   1   4        7.03        5.84      0.56 o 
   3   1   4      148.99      169.03      1.34 o 
   4   1   4       36.81       29.96      0.46 o 
   5   1   4        4.59        4.72      0.50 o 
   6   1   4        0.27        0.04      0.40 o 
   7   1   4        0.95        1.17      0.52 o 
   8   1   4        5.33        7.49      0.41 o 
  -8   2   4        7.75        9.58      0.50 o 
  -7   2   4        0.39        1.85      0.44 o 
  -6   2   4       49.22       47.38      0.60 o 
  -5   2   4        2.95        2.56      0.48 o 
  -4   2   4      127.26      118.48      0.67 o 
  -3   2   4      323.73      323.86      2.68 o 
  -2   2   4      161.17      156.82      2.56 o 
  -1   2   4      263.23      254.18      1.37 o 
   0   2   4    17818.76    17807.74     85.87 o 
   1   2   4      168.59      177.92      1.18 o 
   2   2   4     1110.31     1113.22     17.44 o 
   3   2   4      314.52      291.04      1.59 o 
   4   2   4        7.21        6.19      0.42 o 
   5   2   4       19.77       16.44      0.45 o 
   6   2   4       52.34       49.20      0.60 o 
   7   2   4        0.02        0.92      0.40 o 
   8   2   4       10.74       11.65      0.42 o 
  -8   3   4        1.27        2.76      0.50 o 
  -7   3   4        0.02        0.84      0.46 o 
  -6   3   4        0.10        1.16      0.48 o 
  -5   3   4       69.91       70.37      0.65 o 
  -4   3   4     1100.38     1068.79     13.30 o 
  -3   3   4      268.08      280.23      2.00 o 
  -2   3   4      250.44      262.88      2.52 o 
  -1   3   4       44.36       41.37      0.64 o 
   0   3   4       15.76       27.82      0.57 o 
   1   3   4       92.63       83.50      0.57 o 
   2   3   4      474.41      507.04      3.28 o 
   3   3   4        0.01       -0.15      0.43 o 
   4   3   4      116.83      114.69      0.53 o 
   5   3   4       36.91       39.39      0.79 o 
   6   3   4       18.78       16.83      0.46 o 
   7   3   4        9.41       13.10      0.43 o 
  -7   4   4        7.10        7.30      0.49 o 
  -6   4   4       22.42       23.20      0.48 o 
  -5   4   4        0.03        0.70      0.46 o 
  -4   4   4       70.04       61.10      0.72 o 
  -3   4   4      285.23      279.38      3.13 o 
  -2   4   4     2025.82     2033.10     24.84 o 
  -1   4   4     3562.59     3649.55     27.19 o 
   0   4   4      111.94       98.71      0.66 o 
   1   4   4       68.37       78.48      1.00 o 
   2   4   4      164.30      161.92      0.99 o 
   3   4   4       23.08       19.73      0.49 o 
   4   4   4      294.82      284.64      2.70 o 
   5   4   4      144.84      144.46      0.84 o 
   6   4   4       14.96       16.54      0.44 o 
   7   4   4        2.27        3.76      0.45 o 
  -7   5   4        0.68        1.69      0.59 o 
  -6   5   4        0.19        0.73      0.47 o 
  -5   5   4       40.89       39.52      0.50 o 
  -4   5   4       43.89       41.76      0.52 o 
  -3   5   4       93.79       95.26      0.78 o 
  -2   5   4        2.28        5.44      0.49 o 
  -1   5   4       17.71       24.19      0.49 o 
   0   5   4       18.50       23.70      0.48 o 
   1   5   4      283.81      279.51      2.95 o 
   2   5   4        0.03        0.56      0.44 o 
   3   5   4       33.72       37.51      0.59 o 
   4   5   4       47.45       45.17      0.77 o 
   5   5   4        2.70        3.41      0.41 o 
   6   5   4       15.79       14.92      0.41 o 
   7   5   4        0.47        1.90      0.41 o 
  -7   6   4        2.86        1.79      0.59 o 
  -6   6   4        4.64        5.82      0.47 o 
  -5   6   4        0.85        2.39      0.53 o 
  -4   6   4        1.15        1.41      0.46 o 
  -3   6   4       52.15       53.98      0.51 o 
  -2   6   4       82.91       81.39      0.70 o 
  -1   6   4       27.57       26.96      0.48 o 
   0   6   4       27.72       32.59      1.32 o 
   1   6   4        5.14        4.95      0.45 o 
   2   6   4       17.31       16.89      0.48 o 
   3   6   4        5.29        5.86      0.41 o 
   4   6   4        0.67        1.66      0.43 o 
   5   6   4        1.26        1.79      0.39 o 
   6   6   4       34.47       31.48      0.53 o 
   7   6   4        1.08        1.23      0.42 o 
  -6   7   4        8.20        4.92      0.50 o 
  -5   7   4       16.33       18.61      0.53 o 
  -4   7   4       18.55       18.27      0.47 o 
  -3   7   4        5.03        4.69      0.44 o 
  -2   7   4      176.85      173.27      1.16 o 
  -1   7   4       93.84       87.62      0.57 o 
   0   7   4        6.31        7.49      0.43 o 
   1   7   4       89.34       85.81      1.05 o 
   2   7   4       24.53       22.02      0.45 o 
   3   7   4       17.24       19.42      0.56 o 
   4   7   4       75.27       75.34      1.00 o 
   5   7   4        2.76        5.10      0.43 o 
   6   7   4       10.34       10.46      0.43 o 
  -6   8   4        0.14       -0.04      0.52 o 
  -5   8   4       13.48       13.00      0.54 o 
  -4   8   4       11.61       12.24      0.46 o 
  -3   8   4       37.04       34.71      0.45 o 
  -2   8   4        0.51        0.82      0.43 o 
  -1   8   4        0.32        0.39      0.40 o 
   0   8   4       40.28       39.61      0.78 o 
   1   8   4        5.86        4.16      0.42 o 
   2   8   4       23.10       24.07      0.45 o 
   3   8   4        2.14        3.25      0.46 o 
   4   8   4        1.47        2.36      0.41 o 
   5   8   4        0.32        0.47      0.52 o 
   6   8   4       10.63       10.65      0.52 o 
  -5   9   4       10.26       12.41      0.53 o 
  -4   9   4        2.74        3.02      0.45 o 
  -3   9   4        4.20        4.41      0.42 o 
  -2   9   4        0.01        0.75      0.53 o 
  -1   9   4       19.18       20.75      0.50 o 
   0   9   4       12.68       13.47      0.41 o 
   1   9   4       41.04       43.07      0.69 o 
   2   9   4       45.25       44.14      0.57 o 
   3   9   4       53.34       48.90      0.47 o 
   4   9   4        0.83        1.21      0.55 o 
   5   9   4        0.16        0.83      0.42 o 
  -4  10   4        0.03        1.05      0.45 o 
  -3  10   4        0.38        1.17      0.43 o 
  -2  10   4        3.11        4.12      0.60 o 
  -1  10   4        8.43        8.02      0.41 o 
   0  10   4        7.43        7.92      0.44 o 
   1  10   4        5.32        6.15      0.41 o 
   2  10   4       12.89       11.83      0.45 o 
   3  10   4        0.00        0.77      0.65 o 
   4  10   4        0.07        0.62      0.40 o 
  -3  11   4        0.31        0.69      0.45 o 
  -2  11   4       12.18       10.22      0.43 o 
  -1  11   4        0.87        1.38      0.51 o 
   0  11   4        3.14        3.26      0.41 o 
   1  11   4        0.51        1.30      0.40 o 
   2  11   4       32.51       29.37      0.82 o 
   3  11   4        1.89        2.14      0.42 o 
  -1  12   4        0.31        0.74      0.43 o 
   0  12   4        2.68        2.73      0.43 o 
   1  12   4        0.63        0.30      0.41 o 
  -8   1   5        0.08        0.34      0.49 o 
  -7   1   5       16.34       19.55      0.47 o 
  -6   1   5      121.01      123.62      1.13 o 
  -5   1   5       37.73       37.43      0.57 o 
  -4   1   5      233.77      242.82      0.98 o 
  -3   1   5       90.95       77.19      0.69 o 
  -2   1   5       14.54       16.60      0.68 o 
  -1   1   5      597.17      589.69      8.96 o 
   0   1   5     1403.30     1365.24      9.72 o 
   1   1   5      576.74      565.11      3.72 o 
   2   1   5      251.07      238.59      1.67 o 
   3   1   5      140.88      130.25      1.46 o 
   4   1   5      267.45      259.45      2.30 o 
   5   1   5       89.42       90.08      1.04 o 
   6   1   5        2.49        2.81      0.42 o 
   7   1   5        4.41        5.06      0.42 o 
   8   1   5        0.17        1.18      0.41 o 
  -8   2   5        0.00        1.13      0.50 o 
  -7   2   5       24.46       24.60      0.49 o 
  -6   2   5       34.68       35.20      0.56 o 
  -5   2   5       11.35       11.45      0.53 o 
  -4   2   5       39.98       46.08      0.64 o 
  -3   2   5      114.82      123.30      0.84 o 
  -2   2   5     1192.39     1191.80     11.16 o 
  -1   2   5        3.17        2.66      0.68 o 
   0   2   5     2837.59     2781.14     25.20 o 
   1   2   5        5.34        2.36      0.55 o 
   2   2   5      373.99      412.36      2.60 o 
   3   2   5        0.53        1.64      0.42 o 
   4   2   5       35.79       32.10      0.63 o 
   5   2   5        0.00        0.90      0.40 o 
   6   2   5       63.77       56.07      1.02 o 
   7   2   5        0.12        2.01      0.39 o 
   8   2   5        7.58        8.62      0.45 o 
  -8   3   5        0.00        0.19      1.18 o 
  -7   3   5        0.74        1.29      0.48 o 
  -6   3   5       45.30       44.22      0.85 o 
  -5   3   5       11.81       11.39      0.49 o 
  -4   3   5     1051.76     1003.56     14.07 o 
  -3   3   5      422.39      427.75      5.83 o 
  -2   3   5        1.71        0.97      0.68 o 
  -1   3   5       30.22       43.97      0.68 o 
   0   3   5      421.06      429.06      2.73 o 
   1   3   5       69.36       76.44      0.84 o 
   2   3   5     3433.07     3230.90     14.15 o 
   3   3   5       11.09        9.07      0.44 o 
   4   3   5      149.58      137.33      1.16 o 
   5   3   5      126.76      115.89      0.70 o 
   6   3   5        2.86        1.96      0.42 o 
   7   3   5        3.55        4.03      0.39 o 
  -7   4   5        1.08        0.95      0.49 o 
  -6   4   5        5.48        5.43      0.50 o 
  -5   4   5        5.42        4.38      0.49 o 
  -4   4   5       16.31       16.44      0.55 o 
  -3   4   5        8.39       11.47      0.59 o 
  -2   4   5      616.49      635.50      8.85 o 
  -1   4   5      674.26      671.32     11.02 o 
   0   4   5       46.10       50.20      0.66 o 
   1   4   5      238.96      222.89      2.19 o 
   2   4   5       29.67       29.83      0.53 o 
   3   4   5      122.54      114.80      1.03 o 
   4   4   5       44.69       44.24      0.46 o 
   5   4   5      112.32      110.28      0.99 o 
   6   4   5        0.15        1.07      0.38 o 
   7   4   5        0.09        0.82      0.39 o 
  -7   5   5        2.73        3.64      0.58 o 
  -6   5   5        3.19        3.18      0.56 o 
  -5   5   5        1.77        3.05      0.58 o 
  -4   5   5       49.10       46.93      0.55 o 
  -3   5   5        0.03        0.36      0.50 o 
  -2   5   5      269.18      265.66      1.82 o 
  -1   5   5      290.00      294.66      2.72 o 
   0   5   5      182.61      198.78      1.67 o 
   1   5   5       99.54      103.30      0.97 o 
   2   5   5       55.39       51.15      0.76 o 
   3   5   5      229.09      227.87      1.90 o 
   4   5   5       12.64       12.96      0.48 o 
   5   5   5       24.00       22.58      0.40 o 
   6   5   5        2.01        2.16      0.39 o 
   7   5   5        3.97        4.99      0.38 o 
  -7   6   5        3.36        3.50      0.62 o 
  -6   6   5        1.49        3.34      0.48 o 
  -5   6   5       12.12       13.60      0.56 o 
  -4   6   5       17.30       15.83      0.48 o 
  -3   6   5       13.47       15.29      0.47 o 
  -2   6   5      257.84      250.22      1.83 o 
  -1   6   5        5.35        4.39      0.53 o 
   0   6   5       54.90       54.68      0.49 o 
   1   6   5       62.68       56.97      0.65 o 
   2   6   5        0.22        1.50      0.42 o 
   3   6   5       76.19       70.87      0.70 o 
   4   6   5       24.38       23.87      0.39 o 
   5   6   5        5.01        5.43      0.38 o 
   6   6   5        0.14        1.15      0.39 o 
   7   6   5        0.09        0.26      0.45 o 
  -6   7   5        0.16        1.74      0.64 o 
  -5   7   5        0.98        1.12      0.58 o 
  -4   7   5        5.82        6.08      0.47 o 
  -3   7   5        9.66        7.49      0.44 o 
  -2   7   5       28.91       24.75      0.49 o 
  -1   7   5      121.33      121.83      1.46 o 
   0   7   5        8.60        9.11      0.45 o 
   1   7   5        0.56        0.86      0.43 o 
   2   7   5        8.90        8.90      0.43 o 
   3   7   5        4.36        5.15      0.41 o 
   4   7   5        2.18        3.63      0.48 o 
   5   7   5       12.24       12.12      0.40 o 
   6   7   5        0.08        0.26      0.41 o 
  -6   8   5        1.02        0.65      0.58 o 
  -5   8   5       31.11       29.37      0.87 o 
  -4   8   5        0.34        0.84      0.44 o 
  -3   8   5       33.15       33.68      0.54 o 
  -2   8   5       11.64       13.51      0.44 o 
  -1   8   5        0.59        1.26      0.39 o 
   0   8   5       15.31       16.61      0.53 o 
   1   8   5      332.09      334.71      3.49 o 
   2   8   5        0.31        0.72      0.39 o 
   3   8   5       54.01       55.60      0.66 o 
   4   8   5        0.99        0.94      0.43 o 
   5   8   5        2.61        3.32      0.51 o 
   6   8   5        0.76        1.42      0.40 o 
  -5   9   5        9.80        9.43      0.50 o 
  -4   9   5        4.95        5.07      0.48 o 
  -3   9   5        0.02        0.91      0.50 o 
  -2   9   5       16.45       16.15      0.61 o 
  -1   9   5        0.09        0.77      0.38 o 
   0   9   5       32.09       33.04      0.64 o 
   1   9   5        5.46        6.86      0.41 o 
   2   9   5       32.39       34.19      0.46 o 
   3   9   5       57.67       55.65      0.73 o 
   4   9   5       11.40       10.51      0.61 o 
   5   9   5        2.14        2.30      0.39 o 
  -4  10   5        8.18        7.32      0.46 o 
  -3  10   5        3.30        2.93      0.42 o 
  -2  10   5        8.01        9.17      0.42 o 
  -1  10   5       21.50       21.80      0.60 o 
   0  10   5       46.62       43.71      0.69 o 
   1  10   5        2.93        3.27      0.40 o 
   2  10   5        6.54        7.26      0.63 o 
   3  10   5        2.26        2.02      0.43 o 
   4  10   5        9.24        8.70      0.44 o 
  -3  11   5        3.09        2.95      0.44 o 
  -2  11   5        1.44        2.02      0.43 o 
  -1  11   5        0.00        0.01      0.41 o 
   0  11   5        3.45        4.03      0.57 o 
   1  11   5       22.57       21.20      0.47 o 
   2  11   5       15.66       13.66      0.43 o 
   3  11   5        0.90        1.61      0.42 o 
  -1  12   5        0.74        0.80      0.42 o 
   0  12   5        2.38        3.67      0.46 o 
   1  12   5        0.09        0.80      0.45 o 
  -8   0   6        3.56        4.93      0.70 o 
  -7   0   6        5.14        6.60      0.71 o 
  -6   0   6       12.50       15.41      0.68 o 
  -5   0   6      124.79      126.92      1.36 o 
  -4   0   6      229.51      229.90      3.66 o 
  -3   0   6       92.53       88.10      1.23 o 
  -2   0   6      673.48      635.42      5.97 o 
  -1   0   6      552.13      583.19      7.33 o 
   0   0   6       68.19       77.69      1.08 o 
   1   0   6     6405.82     6184.46     23.82 o 
   2   0   6      192.31      187.20      1.30 o 
   3   0   6       17.18       15.18      0.63 o 
   4   0   6        2.80        5.16      1.78 o 
   5   0   6        0.24        0.53      0.54 o 
   6   0   6        8.36        9.70      0.49 o 
   7   0   6        0.31        0.63      0.65 o 
   8   0   6        0.87        1.06      0.56 o 
  -8   1   6        0.24        0.83      0.51 o 
  -7   1   6        2.82        3.98      0.49 o 
  -6   1   6        2.63        3.38      0.47 o 
  -5   1   6      186.08      186.69      2.44 o 
  -4   1   6        0.83        1.53      0.51 o 
  -3   1   6        0.57        0.95      0.57 o 
  -2   1   6      119.71      115.98      1.18 o 
  -1   1   6       72.55       76.69      0.76 o 
   0   1   6      174.07      195.24      1.12 o 
   1   1   6        0.16        0.14      0.52 o 
   2   1   6        2.39        2.82      0.44 o 
   3   1   6       63.60       58.26      0.62 o 
   4   1   6      135.13      123.96      1.02 o 
   5   1   6      111.69      110.62      1.10 o 
   6   1   6        0.84        1.40      0.55 o 
   7   1   6        0.10        0.93      0.43 o 
   8   1   6        0.27        1.67      0.39 o 
  -8   2   6        0.04       -0.34      0.54 o 
  -7   2   6       13.00       14.70      0.51 o 
  -6   2   6        3.43        2.93      0.53 o 
  -5   2   6        4.47        3.91      0.52 o 
  -4   2   6      214.80      202.20      0.87 o 
  -3   2   6        2.34        5.39      0.59 o 
  -2   2   6     3498.41     3418.95     34.05 o 
  -1   2   6        0.87        0.23      0.62 o 
   0   2   6       67.14       73.50      1.24 o 
   1   2   6     1844.86     1736.74     10.62 o 
   2   2   6     1047.10     1089.74      8.05 o 
   3   2   6        1.34        0.64      0.42 o 
   4   2   6      503.10      490.95      1.73 o 
   5   2   6        4.69        6.60      0.44 o 
   6   2   6        7.75        7.18      0.39 o 
   7   2   6       11.19       11.01      0.41 o 
  -7   3   6       12.20       14.02      0.53 o 
  -6   3   6        4.79        6.71      0.61 o 
  -5   3   6        0.41        1.22      0.51 o 
  -4   3   6      138.34      136.43      1.32 o 
  -3   3   6      721.43      730.20     12.05 o 
  -2   3   6       16.11       13.54      0.65 o 
  -1   3   6      245.46      291.55      3.44 o 
   0   3   6      464.89      481.83      3.82 o 
   1   3   6      300.54      340.48      2.91 o 
   2   3   6        4.22        8.60      0.55 o 
   3   3   6       12.15       16.97      0.45 o 
   4   3   6        4.45        5.31      0.41 o 
   5   3   6       79.87       77.92      0.68 o 
   6   3   6        3.05        4.15      0.52 o 
   7   3   6       16.74       17.87      0.49 o 
  -7   4   6        7.24        7.77      0.60 o 
  -6   4   6        5.73        6.88      0.52 o 
  -5   4   6        5.82        6.01      0.57 o 
  -4   4   6       11.59       12.28      0.57 o 
  -3   4   6      134.65      129.01      1.70 o 
  -2   4   6      293.57      280.75      3.64 o 
  -1   4   6     4495.15     4448.98     33.30 o 
   0   4   6     1099.16     1189.57     14.63 o 
   1   4   6       64.84       62.33      1.25 o 
   2   4   6       18.63       25.19      0.45 o 
   3   4   6       34.33       31.56      0.52 o 
   4   4   6       28.42       24.93      0.50 o 
   5   4   6      386.01      367.18      2.58 o 
   6   4   6       14.45       15.49      0.51 o 
   7   4   6       21.89       22.57      0.41 o 
  -7   5   6        0.73        2.77      0.61 o 
  -6   5   6        5.82        5.42      0.59 o 
  -5   5   6       32.05       30.72      0.63 o 
  -4   5   6      180.87      178.76      2.17 o 
  -3   5   6        0.26        1.10      0.55 o 
  -2   5   6       54.97       52.94      0.85 o 
  -1   5   6      111.89      132.82      2.01 o 
   0   5   6      128.67      123.17      0.87 o 
   1   5   6       70.45       72.78      1.00 o 
   2   5   6       93.97       99.45      1.18 o 
   3   5   6       34.18       32.31      0.44 o 
   4   5   6        3.29        3.10      0.43 o 
   5   5   6       46.96       44.32      0.59 o 
   6   5   6        0.17        1.67      0.39 o 
   7   5   6        3.78        4.50      0.44 o 
  -7   6   6        0.00        0.39      0.93 o 
  -6   6   6        3.72        3.32      0.52 o 
  -5   6   6       44.76       40.89      1.30 o 
  -4   6   6       12.30       11.16      0.53 o 
  -3   6   6       23.43       20.12      0.49 o 
  -2   6   6       59.82       68.18      0.67 o 
  -1   6   6       28.27       26.17      0.48 o 
   0   6   6      116.03      119.66      0.98 o 
   1   6   6       65.57       64.69      0.70 o 
   2   6   6       10.82       11.03      0.88 o 
   3   6   6        5.90        6.13      0.43 o 
   4   6   6        5.46        5.66      0.40 o 
   5   6   6        0.10        0.55      0.38 o 
   6   6   6        1.65        2.64      0.41 o 
   7   6   6        3.02        4.21      0.44 o 
  -6   7   6       11.57       13.46      1.14 o 
  -5   7   6       21.70       21.15      1.14 o 
  -4   7   6        1.99        4.44      0.50 o 
  -3   7   6        1.12        1.25      0.53 o 
  -2   7   6       70.14       67.81      0.75 o 
  -1   7   6       20.12       20.49      0.50 o 
   0   7   6      174.75      174.64      1.78 o 
   1   7   6       12.67       12.87      0.46 o 
   2   7   6       25.96       23.72      0.57 o 
   3   7   6       42.55       43.46      0.46 o 
   4   7   6        0.02        0.45      0.39 o 
   5   7   6        7.00        7.56      0.47 o 
   6   7   6       13.06       12.91      0.69 o 
  -6   8   6        0.00        0.92      0.58 o 
  -5   8   6        0.01        1.17      0.51 o 
  -4   8   6       10.29       11.13      0.48 o 
  -3   8   6       10.93        9.46      0.48 o 
  -2   8   6       24.25       27.26      0.49 o 
  -1   8   6        5.56        5.85      0.41 o 
   0   8   6        0.12        0.66      0.43 o 
   1   8   6       20.91       19.56      0.45 o 
   2   8   6        1.54        1.19      0.41 o 
   3   8   6        0.22        0.24      0.44 o 
   4   8   6       12.44       12.17      0.51 o 
   5   8   6        0.63        2.04      0.57 o 
   6   8   6        1.49        1.85      0.41 o 
  -5   9   6        5.87        7.12      0.56 o 
  -4   9   6        5.47        6.67      0.47 o 
  -3   9   6       33.58       33.15      0.46 o 
  -2   9   6        0.36       -0.50      0.55 o 
  -1   9   6       11.15       13.07      0.41 o 
   0   9   6        0.21        0.25      0.40 o 
   1   9   6       61.53       62.23      1.05 o 
   2   9   6        7.32        8.13      0.41 o 
   3   9   6       50.15       49.62      0.94 o 
   4   9   6        7.51        6.77      0.42 o 
   5   9   6        2.33        2.49      0.40 o 
  -4  10   6        2.53        2.93      0.54 o 
  -3  10   6        2.06        2.25      0.46 o 
  -2  10   6        0.07        0.78      0.41 o 
  -1  10   6        6.09        4.98      0.42 o 
   0  10   6        4.19        5.13      0.63 o 
   1  10   6        0.38        1.42      0.43 o 
   2  10   6        7.69        6.93      0.59 o 
   3  10   6        1.13        1.74      0.43 o 
   4  10   6        5.57        5.12      0.39 o 
  -3  11   6        0.49        0.22      0.48 o 
  -2  11   6        0.05        1.20      0.43 o 
  -1  11   6        5.30        5.25      0.43 o 
   0  11   6        9.70       10.53      0.46 o 
   1  11   6        1.39        1.69      0.44 o 
   2  11   6       10.42       10.33      0.42 o 
   3  11   6        3.73        3.51      0.54 o 
  -1  12   6        0.01        1.70      0.64 o 
   0  12   6        2.03        2.60      0.48 o 
   1  12   6        2.63        1.87      0.58 o 
  -8   1   7        0.19        0.57      0.53 o 
  -7   1   7       10.80       12.10      0.51 o 
  -6   1   7       16.41       18.45      0.51 o 
  -5   1   7      686.33      680.35      4.00 o 
  -4   1   7       52.64       52.06      0.67 o 
  -3   1   7       55.74       52.55      0.65 o 
  -2   1   7      432.79      414.10      4.13 o 
  -1   1   7        8.46        8.03      0.62 o 
   0   1   7      179.97      178.47      0.86 o 
   1   1   7      658.68      651.31      2.46 o 
   2   1   7       13.46       12.02      0.45 o 
   3   1   7      796.35      739.08      3.78 o 
   4   1   7       89.29       88.67      0.87 o 
   5   1   7       54.18       49.61      0.86 o 
   6   1   7       24.99       25.34      0.54 o 
   7   1   7        0.74        1.76      0.38 o 
  -8   2   7        0.57        0.95      0.63 o 
  -7   2   7        6.17        5.80      0.51 o 
  -6   2   7        3.98        4.42      0.58 o 
  -5   2   7       85.77       84.79      0.71 o 
  -4   2   7       69.57       63.23      0.82 o 
  -3   2   7       64.47       70.58      0.71 o 
  -2   2   7      729.01      863.18     11.25 o 
  -1   2   7      486.04      549.48      7.44 o 
   0   2   7      452.59      463.96      3.53 o 
   1   2   7      231.33      239.06      2.67 o 
   2   2   7      558.13      559.89      3.61 o 
   3   2   7      156.42      141.22      0.89 o 
   4   2   7      458.81      439.26      3.12 o 
   5   2   7        7.43        9.23      0.43 o 
   6   2   7       25.23       24.31      0.47 o 
   7   2   7       14.61       14.25      0.42 o 
  -7   3   7        4.77        4.04      0.53 o 
  -6   3   7       13.40       14.16      0.53 o 
  -5   3   7       23.33       22.81      0.53 o 
  -4   3   7       20.45       19.03      0.60 o 
  -3   3   7      152.99      141.75      1.26 o 
  -2   3   7      466.16      473.02      4.75 o 
  -1   3   7      991.47     1060.55     17.07 o 
   0   3   7      333.16      313.47      3.18 o 
   1   3   7      260.14      250.87      1.49 o 
   2   3   7      539.40      591.29      4.73 o 
   3   3   7      557.20      587.23      3.19 o 
   4   3   7       46.15       40.91      0.77 o 
   5   3   7       19.26       18.82      0.50 o 
   6   3   7        3.05        2.15      0.43 o 
   7   3   7       12.69       13.48      0.40 o 
  -7   4   7       11.44        9.49      0.63 o 
  -6   4   7        0.86        1.79      0.53 o 
  -5   4   7        6.44        5.42      0.61 o 
  -4   4   7        6.52        5.05      0.83 o 
  -3   4   7       51.77       53.16      0.81 o 
  -2   4   7      365.69      382.01      4.04 o 
  -1   4   7     1273.37     1303.30     15.57 o 
   0   4   7      379.16      426.58      2.85 o 
   1   4   7        5.47        6.71      0.45 o 
   2   4   7      228.67      226.44      1.13 o 
   3   4   7        2.15        2.33      0.43 o 
   4   4   7       25.16       26.96      0.68 o 
   5   4   7        2.50        2.23      0.56 o 
   6   4   7        0.50        1.49      0.38 o 
   7   4   7        2.10        2.50      0.50 o 
  -7   5   7        0.55        0.82      0.55 o 
  -6   5   7        5.76        6.17      0.51 o 
  -5   5   7       14.82       13.67      0.57 o 
  -4   5   7       39.71       41.37      1.56 o 
  -3   5   7      273.03      253.99      3.27 o 
  -2   5   7       10.99       14.63      0.53 o 
  -1   5   7       10.86       11.08      0.49 o 
   0   5   7      273.31      274.54      2.77 o 
   1   5   7      393.70      419.93      4.62 o 
   2   5   7       81.74       88.11      0.89 o 
   3   5   7       34.42       35.14      0.54 o 
   4   5   7       67.24       65.91      0.43 o 
   5   5   7        7.44        7.97      0.44 o 
   6   5   7        1.60        2.44      0.40 o 
   7   5   7        0.18        0.59      0.45 o 
  -7   6   7        0.50        1.07      0.59 o 
  -6   6   7        2.22        3.53      0.56 o 
  -5   6   7        2.63        3.38      0.63 o 
  -4   6   7       42.28       43.09      1.03 o 
  -3   6   7       70.56       73.59      1.03 o 
  -2   6   7      243.68      254.34      3.13 o 
  -1   6   7       18.71       18.05      0.58 o 
   0   6   7      302.48      300.10      1.86 o 
   1   6   7        0.01       -0.27      0.46 o 
   2   6   7       65.21       64.25      0.69 o 
   3   6   7       15.71       15.43      0.41 o 
   4   6   7        8.05        8.11      0.38 o 
   5   6   7        0.92        1.47      0.40 o 
   6   6   7        1.32        1.57      0.59 o 
  -6   7   7       10.53       12.62      0.59 o 
  -5   7   7        2.06        1.65      0.55 o 
  -4   7   7        4.25        3.84      0.53 o 
  -3   7   7       49.70       48.11      0.57 o 
  -2   7   7       23.29       21.50      0.50 o 
  -1   7   7        2.12        3.38      0.45 o 
   0   7   7       80.87       80.64      0.89 o 
   1   7   7       64.25       66.26      1.01 o 
   2   7   7        6.99        8.14      0.63 o 
   3   7   7        8.00        8.87      0.40 o 
   4   7   7        5.98        6.20      0.71 o 
   5   7   7        2.38        2.27      0.43 o 
   6   7   7        0.85        1.04      0.44 o 
  -6   8   7        0.12        0.20      0.54 o 
  -5   8   7        8.62        9.45      0.58 o 
  -4   8   7       27.86       27.42      0.84 o 
  -3   8   7       21.67       22.80      0.54 o 
  -2   8   7        0.81        0.53      0.43 o 
  -1   8   7       16.61       16.59      0.56 o 
   0   8   7        2.30        2.91      0.47 o 
   1   8   7       17.09       18.37      0.41 o 
   2   8   7       53.64       54.33      0.54 o 
   3   8   7       35.44       32.40      0.82 o 
   4   8   7       10.28       10.97      0.45 o 
   5   8   7        3.53        3.99      0.40 o 
  -5   9   7        1.79        1.84      0.54 o 
  -4   9   7        5.37        6.51      0.51 o 
  -3   9   7        1.82        2.00      0.46 o 
  -2   9   7        0.12        0.33      0.42 o 
  -1   9   7        7.31        7.67      0.44 o 
   0   9   7       14.52       14.68      0.43 o 
   1   9   7       99.84       95.86      1.21 o 
   2   9   7        0.88        1.88      0.44 o 
   3   9   7        0.65        0.44      0.42 o 
   4   9   7        8.54        8.74      0.42 o 
   5   9   7        0.10        0.35      0.49 o 
  -4  10   7        3.82        3.79      0.72 o 
  -3  10   7        6.31        6.08      0.50 o 
  -2  10   7        1.14        1.82      0.48 o 
  -1  10   7       12.45       13.10      0.68 o 
   0  10   7       26.96       27.71      0.88 o 
   1  10   7       26.29       23.96      0.47 o 
   2  10   7        0.83        1.34      0.44 o 
   3  10   7        6.23        5.85      0.44 o 
   4  10   7        0.13        0.69      0.42 o 
  -3  11   7        4.57        3.64      0.51 o 
  -2  11   7        1.00        0.14      0.47 o 
  -1  11   7        0.83        1.30      0.43 o 
   0  11   7        0.00        0.37      0.42 o 
   1  11   7        0.59        0.55      0.51 o 
   2  11   7        7.81        6.94      0.44 o 
   3  11   7        8.70        7.18      0.60 o 
   0  12   7        0.08        0.19      1.19 o 
  -8   0   8       15.74       14.58      0.83 o 
  -7   0   8       13.97       14.55      0.74 o 
  -6   0   8       12.14       11.79      0.71 o 
  -5   0   8       69.68       64.05      1.06 o 
  -4   0   8      161.88      166.00      1.04 o 
  -3   0   8     2725.25     2599.53     24.83 o 
  -2   0   8      169.61      180.25      2.60 o 
  -1   0   8      694.79      677.22     11.84 o 
   0   0   8     2527.70     2323.06     12.02 o 
   1   0   8      363.12      397.76      1.26 o 
   2   0   8     1050.42     1171.74      9.11 o 
   3   0   8      663.01      649.02      7.60 o 
   4   0   8        1.21        1.17      0.61 o 
   5   0   8        3.15        5.96      0.52 o 
   6   0   8        1.38        1.30      0.51 o 
   7   0   8        8.46        9.97      0.59 o 
  -7   1   8        2.09        2.91      0.55 o 
  -6   1   8        5.42        6.41      0.61 o 
  -5   1   8      117.36      114.22      1.17 o 
  -4   1   8      246.56      243.18      1.59 o 
  -3   1   8        0.00        0.16      0.62 o 
  -2   1   8      105.13      119.92      1.02 o 
  -1   1   8       19.29       17.64      0.58 o 
   0   1   8        0.07        0.56      0.53 o 
   1   1   8      895.29     1000.70      5.59 o 
   2   1   8        2.16        2.34      0.44 o 
   3   1   8       16.88       15.06      0.44 o 
   4   1   8       13.10       13.66      0.49 o 
   5   1   8       29.19       27.48      0.51 o 
   6   1   8        1.18        1.57      0.46 o 
   7   1   8        1.82        2.83      0.40 o 
  -7   2   8        1.99        2.50      0.53 o 
  -6   2   8        4.76        6.11      0.53 o 
  -5   2   8       31.79       29.01      0.57 o 
  -4   2   8       14.88       14.19      0.59 o 
  -3   2   8      370.43      360.43      1.67 o 
  -2   2   8      122.46      134.70      0.93 o 
  -1   2   8     1214.20     1253.61     17.89 o 
   0   2   8      651.77      634.25      3.58 o 
   1   2   8        8.79       13.08      0.48 o 
   2   2   8       91.70       78.50      0.82 o 
   3   2   8       29.48       32.03      0.76 o 
   4   2   8      387.65      365.54      2.70 o 
   5   2   8      178.21      179.41      1.40 o 
   6   2   8       10.90       10.46      0.41 o 
   7   2   8        0.12        1.20      0.40 o 
  -7   3   8        3.87        4.54      0.61 o 
  -6   3   8        0.22        1.73      0.50 o 
  -5   3   8       55.14       55.63      0.72 o 
  -4   3   8        0.48        0.91      0.57 o 
  -3   3   8       27.66       29.32      0.67 o 
  -2   3   8        7.66        4.50      0.63 o 
  -1   3   8      461.36      468.53      5.94 o 
   0   3   8        1.32        0.36      0.47 o 
   1   3   8       56.75       60.13      0.52 o 
   2   3   8        5.86        8.45      0.57 o 
   3   3   8        0.01        1.02      0.47 o 
   4   3   8       79.59       75.78      0.62 o 
   5   3   8        2.44        2.63      0.39 o 
   6   3   8       12.78       13.54      0.45 o 
   7   3   8        6.16        5.44      0.40 o 
  -7   4   8        0.34        0.68      0.55 o 
  -6   4   8       35.73       37.45      0.59 o 
  -5   4   8        0.24        0.59      0.59 o 
  -4   4   8       10.32       10.08      0.59 o 
  -3   4   8       89.24       86.61      0.72 o 
  -2   4   8        1.49        2.91      0.55 o 
  -1   4   8        7.96        6.85      0.53 o 
   0   4   8     1441.45     1430.01     17.31 o 
   1   4   8       53.51       47.91      0.47 o 
   2   4   8      110.59      102.97      1.22 o 
   3   4   8       43.13       40.82      0.74 o 
   4   4   8       10.79       12.29      0.54 o 
   5   4   8       18.38       17.55      0.53 o 
   6   4   8       51.77       47.70      0.82 o 
   7   4   8        0.53       -0.15      0.58 o 
  -7   5   8        8.39        9.40      0.64 o 
  -6   5   8        0.01        1.73      0.57 o 
  -5   5   8       11.34       11.46      0.57 o 
  -4   5   8       81.25       78.91      0.62 o 
  -3   5   8       10.25        7.38      0.59 o 
  -2   5   8        5.71        6.97      0.50 o 
  -1   5   8      287.82      296.50      2.06 o 
   0   5   8       97.86       94.80      1.09 o 
   1   5   8      251.23      241.48      2.36 o 
   2   5   8       38.51       41.90      0.56 o 
   3   5   8        4.71        5.08      0.42 o 
   4   5   8       28.24       29.79      0.41 o 
   5   5   8        0.80        1.05      0.37 o 
   6   5   8        4.37        4.31      0.43 o 
   7   5   8       15.94       16.68      0.43 o 
  -6   6   8        4.23        4.55      0.68 o 
  -5   6   8        0.92        0.83      0.71 o 
  -4   6   8        4.28        4.74      0.58 o 
  -3   6   8       95.78       91.74      1.87 o 
  -2   6   8      426.62      425.94      4.86 o 
  -1   6   8      336.97      349.65      2.86 o 
   0   6   8       55.78       53.77      0.49 o 
   1   6   8      120.60      131.68      0.93 o 
   2   6   8       52.46       53.41      0.48 o 
   3   6   8        3.10        4.93      0.39 o 
   4   6   8        3.97        4.96      0.38 o 
   5   6   8        1.93        2.75      0.37 o 
   6   6   8       17.47       17.63      0.55 o 
  -6   7   8        8.75        9.22      1.12 o 
  -5   7   8       30.94       31.93      1.04 o 
  -4   7   8        5.22        6.13      0.50 o 
  -3   7   8        0.06       -0.16      0.50 o 
  -2   7   8        0.08        0.43      0.53 o 
  -1   7   8        3.16        4.80      0.43 o 
   0   7   8       42.17       39.86      0.48 o 
   1   7   8       26.87       24.81      0.44 o 
   2   7   8       58.07       56.95      0.75 o 
   3   7   8       16.68       17.25      0.49 o 
   4   7   8       34.61       33.89      0.40 o 
   5   7   8        1.49        2.09      0.43 o 
   6   7   8        0.95        1.73      0.48 o 
  -5   8   8        0.95        2.60      0.69 o 
  -4   8   8        0.05        0.81      0.48 o 
  -3   8   8        1.73        2.95      0.49 o 
  -2   8   8       36.01       31.65      0.50 o 
  -1   8   8       22.76       25.07      0.46 o 
   0   8   8        6.13        6.41      0.45 o 
   1   8   8        1.74        2.68      0.44 o 
   2   8   8        5.09        5.93      0.40 o 
   3   8   8       20.80       17.43      0.44 o 
   4   8   8        0.92        2.43      0.38 o 
   5   8   8        3.91        3.64      0.39 o 
  -5   9   8        3.66        4.47      0.61 o 
  -4   9   8        4.58        5.78      0.52 o 
  -3   9   8        0.34        0.57      0.46 o 
  -2   9   8       50.57       47.95      0.50 o 
  -1   9   8       12.63       12.61      0.48 o 
   0   9   8        5.56        7.51      0.43 o 
   1   9   8        0.08        0.03      0.42 o 
   2   9   8       51.80       50.31      0.68 o 
   3   9   8        2.16        2.13      0.41 o 
   4   9   8       14.01       12.63      0.60 o 
   5   9   8        0.07        0.74      0.42 o 
  -4  10   8        0.50        2.11      0.56 o 
  -3  10   8        4.45        4.42      0.59 o 
  -2  10   8        2.42        2.50      0.46 o 
  -1  10   8        2.96        3.28      0.44 o 
   0  10   8        0.07        0.39      0.41 o 
   1  10   8        1.43        1.71      0.43 o 
   2  10   8        4.74        4.87      0.41 o 
   3  10   8        0.11        1.29      0.41 o 
   4  10   8        0.29        0.21      0.41 o 
  -3  11   8        0.42       -0.47      0.95 o 
  -2  11   8        0.53        1.49      0.44 o 
  -1  11   8        2.49        3.73      0.46 o 
   0  11   8        1.01        1.89      0.44 o 
   1  11   8       11.47       10.02      0.55 o 
   2  11   8       10.59        9.44      0.42 o 
  -7   1   9        7.56        8.40      0.55 o 
  -6   1   9      120.71      119.41      1.64 o 
  -5   1   9       22.44       21.92      0.58 o 
  -4   1   9      469.86      454.36      5.86 o 
  -3   1   9       30.89       32.71      0.66 o 
  -2   1   9       23.10       30.32      0.63 o 
  -1   1   9      827.08      833.96     12.76 o 
   0   1   9      123.79      123.94      1.09 o 
   1   1   9      217.15      267.72      2.16 o 
   2   1   9     1463.74     1370.45     17.45 o 
   3   1   9        0.27        0.60      0.42 o 
   4   1   9      556.50      535.32      3.30 o 
   5   1   9        6.22        6.29      0.42 o 
   6   1   9       11.82       14.18      0.37 o 
   7   1   9       11.74       12.81      0.44 o 
  -7   2   9        0.17        0.29      0.54 o 
  -6   2   9        4.84        5.67      0.54 o 
  -5   2   9       12.40       11.65      0.56 o 
  -4   2   9       51.36       51.51      0.65 o 
  -3   2   9        8.40       10.29      0.65 o 
  -2   2   9       27.16       29.25      0.60 o 
  -1   2   9       74.23       83.62      0.70 o 
   0   2   9      214.96      222.00      0.95 o 
   1   2   9       27.26       27.10      0.51 o 
   2   2   9        6.48       10.93      0.44 o 
   3   2   9       39.35       37.82      0.45 o 
   4   2   9      113.54      111.01      1.19 o 
   5   2   9      161.10      157.01      1.07 o 
   6   2   9        0.02       -0.18      0.44 o 
   7   2   9        2.08        3.36      0.40 o 
  -7   3   9        2.96        3.21      0.62 o 
  -6   3   9        7.85        8.98      0.54 o 
  -5   3   9       41.39       38.18      0.66 o 
  -4   3   9       41.01       37.67      0.65 o 
  -3   3   9       69.26       62.25      0.68 o 
  -2   3   9       10.86        7.95      0.61 o 
  -1   3   9      306.51      315.10      2.32 o 
   0   3   9       15.27       18.98      0.52 o 
   1   3   9      271.84      270.12      2.02 o 
   2   3   9      109.36       97.47      0.77 o 
   3   3   9      127.04      130.65      1.00 o 
   4   3   9        5.98        6.42      0.40 o 
   5   3   9        9.43       10.12      0.42 o 
   6   3   9        0.91        2.22      0.37 o 
   7   3   9        0.18        0.84      0.39 o 
  -7   4   9        5.63        5.35      0.58 o 
  -6   4   9        6.20        7.99      0.58 o 
  -5   4   9       27.18       26.09      0.97 o 
  -4   4   9       13.15       13.36      0.54 o 
  -3   4   9        1.53        1.65      0.64 o 
  -2   4   9       20.55       21.42      0.70 o 
  -1   4   9       95.79       90.00      0.91 o 
   0   4   9      676.48      710.09      6.10 o 
   1   4   9      181.24      176.60      1.32 o 
   2   4   9       18.30       20.11      0.43 o 
   3   4   9       25.17       23.87      0.42 o 
   4   4   9        6.22        6.25      0.39 o 
   5   4   9        2.41        2.25      0.38 o 
   6   4   9       28.43       24.05      0.45 o 
   7   4   9        0.62       -0.05      0.40 o 
  -7   5   9       16.16       14.91      0.65 o 
  -6   5   9        3.83        3.49      0.64 o 
  -5   5   9        4.96        6.51      0.56 o 
  -4   5   9       15.96       16.20      0.62 o 
  -3   5   9      122.86      118.67      1.64 o 
  -2   5   9       23.59       20.34      0.57 o 
  -1   5   9       79.16       70.97      0.79 o 
   0   5   9      119.65      123.41      1.58 o 
   1   5   9       44.47       44.66      0.47 o 
   2   5   9      265.51      268.33      1.85 o 
   3   5   9        0.30        1.30      0.50 o 
   4   5   9       11.68       12.36      0.55 o 
   5   5   9       35.44       34.98      0.71 o 
   6   5   9        3.49        3.91      0.63 o 
   7   5   9        1.45        1.76      0.44 o 
  -6   6   9        4.81        6.45      1.34 o 
  -5   6   9        3.91        4.35      0.57 o 
  -4   6   9        8.36        9.43      0.56 o 
  -3   6   9       61.14       64.26      0.77 o 
  -2   6   9      166.53      178.44      2.06 o 
  -1   6   9      263.79      271.16      2.52 o 
   0   6   9        0.02        0.47      0.47 o 
   1   6   9      250.82      250.92      0.93 o 
   2   6   9       11.24        8.06      0.43 o 
   3   6   9       15.80       16.41      0.39 o 
   4   6   9       51.41       48.69      0.48 o 
   5   6   9        9.41        9.79      0.43 o 
   6   6   9        0.82        0.52      0.41 o 
  -6   7   9        1.95        3.34      0.66 o 
  -5   7   9        1.68        5.07      1.06 o 
  -4   7   9       32.46       28.24      0.58 o 
  -3   7   9       61.07       52.08      0.90 o 
  -2   7   9       46.80       44.44      0.63 o 
  -1   7   9        4.68        5.48      0.43 o 
   0   7   9      374.24      379.67      2.64 o 
   1   7   9      101.19      105.78      1.36 o 
   2   7   9       46.00       47.94      0.51 o 
   3   7   9        7.52        7.24      0.39 o 
   4   7   9        3.65        3.55      0.46 o 
   5   7   9        0.44        0.07      0.39 o 
   6   7   9        1.68        2.53      0.41 o 
  -5   8   9        0.34        1.12      0.56 o 
  -4   8   9       18.41       16.81      1.27 o 
  -3   8   9       47.48       44.12      0.73 o 
  -2   8   9       15.36       16.12      0.49 o 
  -1   8   9       20.66       19.88      0.44 o 
   0   8   9       27.61       26.28      0.43 o 
   1   8   9        1.00        2.11      0.41 o 
   2   8   9       11.71       11.92      0.44 o 
   3   8   9        2.70        2.73      0.45 o 
   4   8   9       25.56       22.81      0.63 o 
   5   8   9        0.28        0.68      0.54 o 
  -5   9   9        0.12        0.39      0.58 o 
  -4   9   9        3.94        3.69      0.53 o 
  -3   9   9        2.31        2.82      0.68 o 
  -2   9   9        0.77        1.31      0.45 o 
  -1   9   9        0.35        0.67      0.42 o 
   0   9   9        1.80        2.34      0.38 o 
   1   9   9        1.37        2.45      0.39 o 
   2   9   9       17.29       14.30      0.40 o 
   3   9   9        0.08        0.21      0.39 o 
   4   9   9        4.11        4.16      0.41 o 
  -4  10   9        1.03        0.46      0.51 o 
  -3  10   9        7.45        7.66      0.50 o 
  -2  10   9        8.00        6.78      0.73 o 
  -1  10   9        0.17        0.67      0.48 o 
   0  10   9        6.42        6.85      0.38 o 
   1  10   9       16.94       18.29      0.42 o 
   2  10   9        0.11        0.67      0.38 o 
   3  10   9        9.40        9.00      0.44 o 
  -2  11   9        4.89        5.15      0.82 o 
  -1  11   9        0.21        0.86      0.41 o 
   0  11   9        0.00        1.08      0.40 o 
   1  11   9        0.55        1.98      0.43 o 
   2  11   9        2.02        1.30      0.43 o 
  -7   0  10       13.02       13.91      0.87 o 
  -6   0  10        2.28        1.74      0.78 o 
  -5   0  10      121.70      119.35      1.44 o 
  -4   0  10      546.50      537.60      7.09 o 
  -3   0  10       12.80       11.75      0.81 o 
  -2   0  10     3901.63     3762.02     32.66 o 
  -1   0  10       31.29       21.85      0.77 o 
   0   0  10      650.12      675.44      7.33 o 
   1   0  10      731.16      725.38      8.19 o 
   2   0  10       60.74       65.62      1.03 o 
   3   0  10     1052.85      992.22      5.17 o 
   4   0  10     1362.03     1333.69     11.59 o 
   5   0  10        8.40        7.82      0.61 o 
   6   0  10       38.72       39.84      1.20 o 
   7   0  10        0.11       -0.26      0.54 o 
  -7   1  10       11.43       12.66      0.58 o 
  -6   1  10       48.84       46.86      0.87 o 
  -5   1  10      138.16      139.87      1.67 o 
  -4   1  10      119.01      114.60      0.74 o 
  -3   1  10        8.20        6.80      0.60 o 
  -2   1  10        7.20        5.63      0.54 o 
  -1   1  10       91.17      102.37      0.79 o 
   0   1  10      302.06      317.94      2.54 o 
   1   1  10      148.19      159.79      0.86 o 
   2   1  10      159.65      184.40      1.19 o 
   3   1  10       16.54       15.19      0.42 o 
   4   1  10       80.73       75.50      0.52 o 
   5   1  10        0.55        1.95      0.37 o 
   6   1  10        7.65       10.09      0.48 o 
   7   1  10       12.54       13.99      0.56 o 
  -7   2  10        0.01       -0.18      0.67 o 
  -6   2  10        0.36        1.54      0.57 o 
  -5   2  10       31.82       33.48      0.66 o 
  -4   2  10      175.44      171.76      1.65 o 
  -3   2  10       68.75       69.64      0.71 o 
  -2   2  10      121.57      112.59      1.11 o 
  -1   2  10      553.56      561.30      3.95 o 
   0   2  10       11.38       11.77      0.48 o 
   1   2  10      978.54      976.21      6.86 o 
   2   2  10        0.04        1.23      0.42 o 
   3   2  10       22.13       23.41      0.54 o 
   4   2  10        4.66        5.31      0.40 o 
   5   2  10       85.08       85.11      0.86 o 
   6   2  10       10.51       13.33      0.40 o 
   7   2  10        0.79        1.50      0.40 o 
  -7   3  10        1.29        2.75      0.64 o 
  -6   3  10        4.18        5.55      0.54 o 
  -5   3  10        6.03        6.78      0.57 o 
  -4   3  10        0.27       -0.26      0.60 o 
  -3   3  10       34.75       32.20      0.66 o 
  -2   3  10        3.17        4.49      0.60 o 
  -1   3  10        2.75        5.87      0.50 o 
   0   3  10      107.13      103.44      0.58 o 
   1   3  10        0.00        1.02      0.43 o 
   2   3  10       57.70       57.92      0.54 o 
   3   3  10        2.15        2.70      0.41 o 
   4   3  10        0.32        0.78      0.41 o 
   5   3  10       21.04       22.43      0.43 o 
   6   3  10        3.78        5.29      0.61 o 
   7   3  10        1.32        1.72      0.41 o 
  -7   4  10        0.07        0.85      0.62 o 
  -6   4  10        0.63        1.11      0.59 o 
  -5   4  10       53.84       53.61      1.83 o 
  -4   4  10       16.36       14.85      0.59 o 
  -3   4  10        1.57        3.56      0.60 o 
  -2   4  10      151.21      148.55      2.09 o 
  -1   4  10       69.16       66.46      0.73 o 
   0   4  10       42.89       36.22      0.49 o 
   1   4  10      211.98      212.18      1.76 o 
   2   4  10      111.22      110.18      1.47 o 
   3   4  10       53.29       54.14      0.72 o 
   4   4  10       20.47       20.10      0.40 o 
   5   4  10        4.75        6.24      0.36 o 
   6   4  10        0.11        0.47      0.41 o 
   7   4  10        1.58        2.64      0.44 o 
  -7   5  10        0.16       -0.37      0.70 o 
  -6   5  10       17.83       19.95      0.75 o 
  -5   5  10        2.10        3.03      0.54 o 
  -4   5  10        0.57        1.59      0.67 o 
  -3   5  10      107.51      110.17      1.42 o 
  -2   5  10      172.51      158.26      1.44 o 
  -1   5  10        1.29        2.42      0.47 o 
   0   5  10       44.23       43.97      0.47 o 
   1   5  10        2.76        2.28      0.43 o 
   2   5  10      125.74      124.77      1.25 o 
   3   5  10       21.06       19.25      0.39 o 
   4   5  10        4.90        4.77      0.38 o 
   5   5  10        1.84        3.07      0.44 o 
   6   5  10        4.02        5.61      0.41 o 
  -6   6  10        0.10        2.71      0.68 o 
  -5   6  10       10.48       11.22      0.57 o 
  -4   6  10        2.38        4.02      0.68 o 
  -3   6  10       31.87       27.10      0.80 o 
  -2   6  10      113.14      110.06      1.31 o 
  -1   6  10      289.76      291.79      2.97 o 
   0   6  10       73.58       74.61      0.78 o 
   1   6  10        8.08        7.15      0.42 o 
   2   6  10       28.52       25.15      0.50 o 
   3   6  10       37.62       35.35      0.43 o 
   4   6  10        0.23        0.79      0.38 o 
   5   6  10       17.31       16.53      0.39 o 
   6   6  10        0.02        0.19      0.39 o 
  -6   7  10        2.94        3.49      0.70 o 
  -5   7  10       15.80       15.19      0.58 o 
  -4   7  10       20.07       20.26      0.64 o 
  -3   7  10        6.46        8.40      0.49 o 
  -2   7  10        8.99        9.27      0.47 o 
  -1   7  10       56.74       58.71      0.64 o 
   0   7  10       11.38        9.81      0.41 o 
   1   7  10       49.98       49.00      0.63 o 
   2   7  10        8.91       10.46      0.51 o 
   3   7  10       18.52       17.82      0.45 o 
   4   7  10       12.55       12.82      0.49 o 
   5   7  10        6.34        6.45      0.39 o 
   6   7  10        0.08       -0.06      0.58 o 
  -5   8  10        2.22        2.43      0.53 o 
  -4   8  10        7.84        7.55      1.43 o 
  -3   8  10        6.72        5.72      0.48 o 
  -2   8  10       44.08       42.92      0.77 o 
  -1   8  10        0.05        0.91      0.43 o 
   0   8  10       16.87       17.31      0.40 o 
   1   8  10       17.58       16.75      0.54 o 
   2   8  10        2.19        3.45      0.60 o 
   3   8  10        8.21        7.02      0.48 o 
   4   8  10       10.50        8.98      0.40 o 
   5   8  10        0.04        0.73      0.41 o 
  -4   9  10        0.12        0.89      0.57 o 
  -3   9  10        0.37        1.37      0.48 o 
  -2   9  10        1.78        3.10      0.44 o 
  -1   9  10       18.52       19.75      0.46 o 
   0   9  10       36.93       32.89      0.43 o 
   1   9  10        4.03        3.57      0.39 o 
   2   9  10        9.51       11.06      0.43 o 
   3   9  10       13.83       14.03      0.49 o 
   4   9  10        0.56        1.34      0.42 o 
  -3  10  10        0.22        0.25      0.48 o 
  -2  10  10        2.75        2.31      0.49 o 
  -1  10  10        0.77        1.24      0.44 o 
   0  10  10        2.68        3.11      0.39 o 
   1  10  10        0.01        0.61      0.38 o 
   2  10  10        0.02        0.25      0.41 o 
   3  10  10        0.21        0.48      0.40 o 
  -2  11  10        0.81        0.94      0.57 o 
  -1  11  10        0.22        2.15      0.44 o 
   0  11  10        6.33        5.21      0.42 o 
   1  11  10        0.11       -0.10      0.45 o 
   2  11  10        0.20        1.46      0.45 o 
  -7   1  11        3.00        3.67      0.60 o 
  -6   1  11       24.39       23.45      0.63 o 
  -5   1  11      153.92      151.64      2.63 o 
  -4   1  11        2.77        4.44      0.61 o 
  -3   1  11       13.03        9.91      0.59 o 
  -2   1  11      639.38      663.60      5.95 o 
  -1   1  11        0.49        0.74      0.50 o 
   0   1  11       32.68       23.04      0.50 o 
   1   1  11      677.41      694.62      3.14 o 
   2   1  11       20.54       25.31      0.69 o 
   3   1  11      430.78      416.71      1.43 o 
   4   1  11        0.27        0.37      0.40 o 
   5   1  11       14.38       13.94      0.46 o 
   6   1  11        9.89        9.08      0.68 o 
   7   1  11       13.38       13.58      0.43 o 
  -7   2  11        0.21        0.46      0.70 o 
  -6   2  11       23.12       23.10      0.59 o 
  -5   2  11        6.48        7.19      0.67 o 
  -4   2  11        6.51        6.44      0.59 o 
  -3   2  11       78.40       80.87      0.82 o 
  -2   2  11       30.25       35.05      0.59 o 
  -1   2  11       10.89       10.58      0.52 o 
   0   2  11       17.94       20.95      0.47 o 
   1   2  11       71.77       87.40      0.72 o 
   2   2  11      125.03      113.33      1.33 o 
   3   2  11        5.40        5.89      0.43 o 
   4   2  11        9.21        9.44      0.62 o 
   5   2  11       14.12       15.43      0.36 o 
   6   2  11        0.48        1.62      0.48 o 
   7   2  11        0.70        0.68      0.38 o 
  -7   3  11        2.01        1.09      0.61 o 
  -6   3  11       23.41       21.90      0.64 o 
  -5   3  11       20.13       20.58      1.15 o 
  -4   3  11        1.11        1.26      0.59 o 
  -3   3  11      187.58      176.81      1.75 o 
  -2   3  11      117.01      115.27      1.07 o 
  -1   3  11       17.97       18.38      0.56 o 
   0   3  11       60.45       59.56      0.77 o 
   1   3  11       77.52       74.54      0.67 o 
   2   3  11       48.29       50.00      0.63 o 
   3   3  11      258.13      254.63      1.73 o 
   4   3  11        9.22        8.87      0.37 o 
   5   3  11        1.77        2.81      0.41 o 
   6   3  11        3.45        4.19      0.44 o 
   7   3  11        0.19        0.37      0.42 o 
  -7   4  11        2.30        3.39      0.63 o 
  -6   4  11        7.89        7.50      0.60 o 
  -5   4  11        1.15        1.81      0.57 o 
  -4   4  11       11.75       12.77      0.70 o 
  -3   4  11       11.68       14.67      0.61 o 
  -2   4  11        1.24        0.86      0.58 o 
  -1   4  11      100.99       98.33      0.59 o 
   0   4  11      381.11      379.20      2.66 o 
   1   4  11       31.02       33.22      0.45 o 
   2   4  11      103.11       98.62      0.78 o 
   3   4  11        2.90        3.86      0.51 o 
   4   4  11        0.61        1.26      0.38 o 
   5   4  11        0.53       -0.07      0.41 o 
   6   4  11       13.67       12.97      0.46 o 
   7   4  11        0.99        0.23      1.36 o 
  -6   5  11       21.94       25.11      1.46 o 
  -5   5  11       10.07        8.88      0.58 o 
  -4   5  11       10.84       10.83      0.53 o 
  -3   5  11        9.59        9.70      0.58 o 
  -2   5  11       31.74       31.28      0.57 o 
  -1   5  11      216.12      215.86      2.37 o 
   0   5  11      306.18      300.65      2.66 o 
   1   5  11      141.13      143.63      1.36 o 
   2   5  11        0.35        1.63      0.42 o 
   3   5  11       29.13       28.44      0.53 o 
   4   5  11        3.64        4.15      0.40 o 
   5   5  11        0.09        0.89      0.37 o 
   6   5  11        6.25        6.39      0.41 o 
  -6   6  11        0.20        0.76      0.66 o 
  -5   6  11       10.33        8.89      0.59 o 
  -4   6  11        8.97        9.21      0.76 o 
  -3   6  11        0.67        2.57      0.55 o 
  -2   6  11        2.26        2.23      0.48 o 
  -1   6  11      407.06      403.17      3.09 o 
   0   6  11       50.39       50.15      0.46 o 
   1   6  11       58.72       60.21      0.72 o 
   2   6  11        0.08        0.22      0.38 o 
   3   6  11       44.63       39.89      0.56 o 
   4   6  11        0.29        1.10      0.40 o 
   5   6  11       39.19       34.90      0.94 o 
   6   6  11        3.70        4.18      0.43 o 
  -6   7  11        0.88        2.46      1.17 o 
  -5   7  11        1.76        2.30      0.54 o 
  -4   7  11        0.50        1.41      0.66 o 
  -3   7  11       10.97       12.20      0.54 o 
  -2   7  11       20.51       19.05      0.63 o 
  -1   7  11        0.84        0.83      0.45 o 
   0   7  11       21.82       21.92      0.54 o 
   1   7  11      290.32      277.88      1.72 o 
   2   7  11       40.69       39.66      0.42 o 
   3   7  11        0.86        1.75      0.41 o 
   4   7  11        9.20        8.95      0.41 o 
   5   7  11        0.73        1.20      0.40 o 
  -5   8  11        0.41        0.38      0.92 o 
  -4   8  11       25.13       23.01      1.22 o 
  -3   8  11       29.20       22.04      0.57 o 
  -2   8  11       75.59       71.03      1.01 o 
  -1   8  11        0.63        0.81      0.42 o 
   0   8  11       15.47       16.04      0.40 o 
   1   8  11        6.37        7.57      0.52 o 
   2   8  11        3.10        4.32      0.40 o 
   3   8  11        2.51        3.59      0.46 o 
   4   8  11        0.83        2.04      0.41 o 
   5   8  11        2.05        2.29      0.41 o 
  -4   9  11       10.79        9.04      0.58 o 
  -3   9  11       13.93       13.31      0.59 o 
  -2   9  11        0.02        0.63      0.45 o 
  -1   9  11        0.17        0.31      0.42 o 
   0   9  11        3.84        2.01      0.41 o 
   1   9  11        0.73        1.96      0.41 o 
   2   9  11        0.13        0.00      0.42 o 
   3   9  11        3.06        4.32      0.40 o 
   4   9  11        0.63        0.23      0.41 o 
  -3  10  11        5.69        5.64      0.73 o 
  -2  10  11        0.56        0.93      0.48 o 
  -1  10  11        4.09        6.07      0.44 o 
   0  10  11        1.16        1.30      0.41 o 
   1  10  11        0.25        0.93      0.39 o 
   2  10  11        4.58        4.88      0.44 o 
   3  10  11        0.73        1.25      0.45 o 
  -1  11  11        1.35        2.06      0.45 o 
   0  11  11        0.01        0.23      0.43 o 
   1  11  11        0.06        0.95      0.44 o 
  -7   0  12        0.30        1.36      1.05 o 
  -6   0  12        1.41        3.52      1.29 o 
  -5   0  12       26.04       25.04      0.89 o 
  -4   0  12        0.79        1.21      0.86 o 
  -3   0  12      109.42      102.44      1.51 o 
  -2   0  12      203.05      215.28      3.31 o 
  -1   0  12      429.44      432.45      5.18 o 
   0   0  12      331.16      320.86      2.34 o 
   1   0  12      241.74      266.12      2.36 o 
   2   0  12       69.93       62.04      1.20 o 
   3   0  12        2.16        2.43      0.59 o 
   4   0  12      934.90      917.89      5.58 o 
   5   0  12      242.58      248.51      2.26 o 
   6   0  12        2.34        2.20      0.75 o 
   7   0  12        1.86        4.05      0.58 o 
  -7   1  12        0.68        1.23      0.63 o 
  -6   1  12        0.35        1.16      0.60 o 
  -5   1  12      115.14      114.78      1.57 o 
  -4   1  12       15.31       15.73      0.62 o 
  -3   1  12       14.93       15.12      0.58 o 
  -2   1  12       22.80       21.47      0.56 o 
  -1   1  12        7.20        6.35      0.49 o 
   0   1  12       12.69       19.23      0.48 o 
   1   1  12      564.86      613.95      3.23 o 
   2   1  12      126.54      128.24      1.19 o 
   3   1  12        3.23        3.65      0.42 o 
   4   1  12        7.46        7.25      0.69 o 
   5   1  12        0.19        0.16      0.37 o 
   6   1  12       25.25       29.32      0.57 o 
   7   1  12        5.44        6.81      0.49 o 
  -7   2  12        2.92        3.08      0.73 o 
  -6   2  12        0.90        1.02      0.59 o 
  -5   2  12       27.76       25.92      0.68 o 
  -4   2  12       63.69       65.19      0.96 o 
  -3   2  12      502.47      500.29      2.54 o 
  -2   2  12       21.51       22.55      0.57 o 
  -1   2  12      499.12      500.12      4.91 o 
   0   2  12      516.39      509.26      4.28 o 
   1   2  12        7.33        7.86      0.45 o 
   2   2  12       18.70       20.31      0.41 o 
   3   2  12      283.27      274.51      1.73 o 
   4   2  12        5.37        6.51      0.39 o 
   5   2  12       15.40       16.71      0.56 o 
   6   2  12        0.01        0.74      0.41 o 
   7   2  12        0.11        1.74      0.37 o 
  -7   3  12        9.96       10.64      0.74 o 
  -6   3  12       18.10       17.76      0.66 o 
  -5   3  12        1.26        1.52      0.59 o 
  -4   3  12       25.24       24.81      0.63 o 
  -3   3  12       64.78       53.94      0.66 o 
  -2   3  12        5.04        5.50      0.57 o 
  -1   3  12       28.30       30.93      0.63 o 
   0   3  12        3.05        4.31      0.51 o 
   1   3  12       66.18       59.80      0.69 o 
   2   3  12       22.18       24.33      0.44 o 
   3   3  12       52.35       47.56      0.70 o 
   4   3  12        2.81        2.78      0.36 o 
   5   3  12       10.40       11.68      0.53 o 
   6   3  12        2.41        3.37      0.36 o 
   7   3  12        2.00        1.94      0.45 o 
  -7   4  12        0.14        0.84      0.89 o 
  -6   4  12        9.43        8.96      0.85 o 
  -5   4  12        8.25        8.00      0.60 o 
  -4   4  12       12.07       13.50      0.84 o 
  -3   4  12       89.43       86.85      1.06 o 
  -2   4  12       11.73       10.97      0.55 o 
  -1   4  12      160.92      159.40      1.24 o 
   0   4  12      266.14      269.21      2.60 o 
   1   4  12       19.75       24.45      0.54 o 
   2   4  12       45.76       41.84      0.56 o 
   3   4  12       16.57       16.25      0.42 o 
   4   4  12        2.92        4.58      0.40 o 
   5   4  12        2.25        2.93      0.37 o 
   6   4  12       12.59       12.27      0.39 o 
  -6   5  12        3.20        3.28      0.69 o 
  -5   5  12        6.37        8.14      1.07 o 
  -4   5  12       21.35       20.64      1.04 o 
  -3   5  12        5.75        5.19      0.55 o 
  -2   5  12       28.09       31.02      0.94 o 
  -1   5  12        0.01        0.36      0.49 o 
   0   5  12      296.16      290.33      2.19 o 
   1   5  12       29.47       29.71      0.47 o 
   2   5  12       33.47       33.55      0.56 o 
   3   5  12       37.44       36.90      0.46 o 
   4   5  12       25.24       24.20      0.50 o 
   5   5  12        1.38        1.51      0.65 o 
   6   5  12        0.00        0.73      0.39 o 
  -6   6  12        5.19        5.40      0.71 o 
  -5   6  12        2.02        2.69      0.53 o 
  -4   6  12       16.16       14.05      0.58 o 
  -3   6  12       17.73       17.17      0.82 o 
  -2   6  12       12.03       11.83      0.50 o 
  -1   6  12        0.33       -0.18      0.45 o 
   0   6  12        0.55        1.27      0.43 o 
   1   6  12       19.23       19.28      0.41 o 
   2   6  12        2.05        3.72      0.38 o 
   3   6  12       86.59       74.17      0.74 o 
   4   6  12        6.96        6.17      0.51 o 
   5   6  12        0.39        1.53      0.38 o 
   6   6  12        5.07        5.45      0.43 o 
  -5   7  12        1.34        2.43      0.57 o 
  -4   7  12       29.62       28.17      0.66 o 
  -3   7  12        1.06        1.19      0.54 o 
  -2   7  12       36.27       36.89      0.51 o 
  -1   7  12       35.89       34.09      0.53 o 
   0   7  12       49.93       52.73      0.54 o 
   1   7  12       15.23       17.20      0.40 o 
   2   7  12        5.09        5.52      0.40 o 
   3   7  12        8.21        9.34      0.80 o 
   4   7  12        1.23        3.76      0.38 o 
   5   7  12        0.24        0.68      0.38 o 
  -5   8  12        0.28        0.48      0.66 o 
  -4   8  12        0.22        0.20      0.56 o 
  -3   8  12       20.57       14.84      0.51 o 
  -2   8  12       24.95       23.71      0.52 o 
  -1   8  12       62.15       58.21      0.88 o 
   0   8  12        0.71        1.14      0.43 o 
   1   8  12        0.47        0.81      0.40 o 
   2   8  12        2.58        3.19      0.37 o 
   3   8  12        4.76        5.62      0.40 o 
   4   8  12        2.63        2.95      0.40 o 
   5   8  12        1.78        1.87      1.17 o 
  -4   9  12        0.90        2.84      0.55 o 
  -3   9  12        3.34        2.67      0.52 o 
  -2   9  12        3.65        5.75      0.47 o 
  -1   9  12        4.35        4.86      0.44 o 
   0   9  12       11.13       10.56      0.41 o 
   1   9  12        3.81        3.70      0.57 o 
   2   9  12       12.31       10.66      0.47 o 
   3   9  12        3.05        3.83      0.53 o 
   4   9  12        3.72        4.96      0.64 o 
  -3  10  12        3.89        4.16      0.54 o 
  -2  10  12        0.37       -0.07      0.48 o 
  -1  10  12        2.36        2.61      0.46 o 
   0  10  12        0.75        2.20      0.41 o 
   1  10  12        1.22        1.10      0.39 o 
   2  10  12        0.03        0.54      0.44 o 
   3  10  12        0.77        0.91      0.87 o 
   0  11  12        0.24        0.75      0.49 o 
  -7   1  13        3.97        3.48      0.71 o 
  -6   1  13        0.24        0.13      0.61 o 
  -5   1  13        0.51       -0.27      0.68 o 
  -4   1  13      150.03      145.43      1.57 o 
  -3   1  13      106.80      110.98      0.85 o 
  -2   1  13        6.22        4.37      0.51 o 
  -1   1  13      320.02      330.81      3.15 o 
   0   1  13        5.40        7.98      0.46 o 
   1   1  13        0.76        0.71      0.47 o 
   2   1  13      284.88      277.48      1.78 o 
   3   1  13        6.22        7.77      0.40 o 
   4   1  13       20.98       22.57      0.39 o 
   5   1  13        8.76        7.91      0.36 o 
   6   1  13        4.01        5.45      0.42 o 
   7   1  13        4.61        4.94      0.47 o 
  -7   2  13        2.66        1.63      0.75 o 
  -6   2  13        2.37        3.09      0.63 o 
  -5   2  13       62.29       59.52      0.92 o 
  -4   2  13       34.01       34.11      0.95 o 
  -3   2  13       23.87       25.30      0.64 o 
  -2   2  13        4.50        5.26      0.53 o 
  -1   2  13       43.78       44.05      0.72 o 
   0   2  13       10.65        8.86      0.49 o 
   1   2  13       15.15       15.55      0.44 o 
   2   2  13       14.87       14.30      0.49 o 
   3   2  13      405.98      405.43      3.05 o 
   4   2  13       20.75       20.75      0.38 o 
   5   2  13        0.34        2.08      0.37 o 
   6   2  13        0.49        1.11      0.43 o 
   7   2  13        0.30        1.07      1.95 o 
  -7   3  13       24.20       23.09      0.76 o 
  -6   3  13       33.93       30.71      0.95 o 
  -5   3  13       40.41       40.26      1.20 o 
  -4   3  13       20.01       21.01      0.62 o 
  -3   3  13       41.62       38.16      0.67 o 
  -2   3  13       14.33       11.54      0.56 o 
  -1   3  13      131.53      125.40      0.96 o 
   0   3  13      240.29      242.20      1.86 o 
   1   3  13      138.86      137.28      0.89 o 
   2   3  13      198.55      195.69      1.38 o 
   3   3  13       13.75       11.76      0.40 o 
   4   3  13       70.53       68.67      0.57 o 
   5   3  13       14.20       14.51      0.50 o 
   6   3  13        1.42        2.24      0.36 o 
  -6   4  13        2.80        4.54      0.75 o 
  -5   4  13        5.32        5.60      0.55 o 
  -4   4  13       19.21       16.85      0.79 o 
  -3   4  13        7.59        6.06      0.56 o 
  -2   4  13       71.49       74.70      0.61 o 
  -1   4  13       65.84       65.55      0.67 o 
   0   4  13      126.42      128.92      0.61 o 
   1   4  13       17.12       17.47      0.61 o 
   2   4  13       97.92       88.87      1.11 o 
   3   4  13       14.91       14.29      0.54 o 
   4   4  13        6.64        5.72      0.41 o 
   5   4  13        0.83        1.18      0.36 o 
   6   4  13        4.87        4.67      0.40 o 
  -6   5  13        1.50        1.86      0.71 o 
  -5   5  13       13.18       13.63      0.62 o 
  -4   5  13       15.64       14.97      0.57 o 
  -3   5  13        9.97       10.14      0.96 o 
  -2   5  13       20.50       21.56      0.54 o 
  -1   5  13        0.57        1.07      0.45 o 
   0   5  13      364.68      353.96      3.92 o 
   1   5  13      204.12      199.03      1.41 o 
   2   5  13       51.39       51.26      0.76 o 
   3   5  13        5.23        5.87      0.40 o 
   4   5  13        0.38        1.30      0.37 o 
   5   5  13        0.06        0.97      0.39 o 
   6   5  13        1.98        3.84      0.40 o 
  -6   6  13        2.07        2.90      0.60 o 
  -5   6  13        3.69        3.60      0.56 o 
  -4   6  13       11.29        9.38      0.56 o 
  -3   6  13        6.22        6.67      0.55 o 
  -2   6  13       10.57       13.31      0.51 o 
  -1   6  13       17.93       17.31      0.52 o 
   0   6  13      187.99      188.15      1.46 o 
   1   6  13        0.16        0.88      0.40 o 
   2   6  13       16.21       16.20      0.59 o 
   3   6  13        3.61        2.45      0.38 o 
   4   6  13       16.10       13.15      0.40 o 
   5   6  13        0.55        1.44      0.44 o 
  -5   7  13        3.40        3.63      0.57 o 
  -4   7  13        1.10        1.35      0.80 o 
  -3   7  13        1.04        2.46      0.80 o 
  -2   7  13        0.14        1.16      0.49 o 
  -1   7  13       12.16       10.12      0.45 o 
   0   7  13        0.16        1.06      0.46 o 
   1   7  13        4.37        4.94      0.44 o 
   2   7  13       32.37       29.10      0.41 o 
   3   7  13        0.10        1.59      0.39 o 
   4   7  13        0.27        1.76      0.46 o 
   5   7  13        0.91        0.89      0.51 o 
  -4   8  13        0.99        1.04      0.80 o 
  -3   8  13       24.16       23.91      0.59 o 
  -2   8  13       55.52       51.03      0.68 o 
  -1   8  13       14.55       13.21      0.44 o 
   0   8  13        3.20        5.01      0.41 o 
   1   8  13       12.18       12.36      0.59 o 
   2   8  13        0.32        0.99      0.40 o 
   3   8  13        4.66        5.17      0.39 o 
   4   8  13       18.75       17.02      0.42 o 
  -4   9  13        4.03        3.71      0.68 o 
  -3   9  13        7.84        7.07      0.54 o 
  -2   9  13        5.28        5.52      0.51 o 
  -1   9  13       11.84       12.16      0.47 o 
   0   9  13        1.86        1.47      0.41 o 
   1   9  13        0.88        0.88      0.40 o 
   2   9  13        8.45       10.14      0.42 o 
   3   9  13        2.42        2.82      0.46 o 
  -2  10  13        0.32        1.49      0.46 o 
  -1  10  13        0.81        1.36      0.60 o 
   0  10  13        0.98        1.23      0.42 o 
   1  10  13        0.16        0.27      0.38 o 
   2  10  13        0.25        0.76      0.47 o 
  -7   0  14        3.02        3.14      1.09 o 
  -6   0  14        1.30        1.25      1.49 o 
  -5   0  14        7.62        8.14      1.02 o 
  -4   0  14       18.09       17.13      0.76 o 
  -3   0  14       34.09       36.72      0.77 o 
  -2   0  14       89.17       80.86      0.81 o 
  -1   0  14      329.65      331.99      3.56 o 
   0   0  14       15.22       15.22      0.66 o 
   1   0  14      208.04      188.97      2.21 o 
   2   0  14        0.52        2.19      0.60 o 
   3   0  14       73.37       74.68      0.64 o 
   4   0  14        3.32        4.93      0.55 o 
   5   0  14       45.35       45.44      0.54 o 
   6   0  14        0.76        1.31      0.55 o 
  -7   1  14        0.09        0.62      0.73 o 
  -6   1  14        3.59        3.41      0.67 o 
  -5   1  14       23.60       25.02      0.75 o 
  -4   1  14        8.35       10.55      0.61 o 
  -3   1  14       42.75       45.63      0.58 o 
  -2   1  14       11.89       12.19      0.54 o 
  -1   1  14       10.02        9.91      0.48 o 
   0   1  14        8.35        8.91      0.46 o 
   1   1  14       35.03       35.00      0.45 o 
   2   1  14       56.95       55.03      0.45 o 
   3   1  14        0.06        0.68      0.40 o 
   4   1  14        3.95        3.96      0.47 o 
   5   1  14        3.29        3.61      0.38 o 
   6   1  14       11.38       12.66      0.44 o 
  -7   2  14        3.13        3.77      1.06 o 
  -6   2  14        0.58        1.11      0.64 o 
  -5   2  14        0.87        1.21      0.62 o 
  -4   2  14       73.50       75.04      0.79 o 
  -3   2  14        0.91        1.69      0.58 o 
  -2   2  14      507.46      504.61      3.60 o 
  -1   2  14       49.68       52.20      0.62 o 
   0   2  14      447.63      457.82      2.55 o 
   1   2  14      134.58      132.69      1.26 o 
   2   2  14       45.66       43.49      0.51 o 
   3   2  14       95.95       95.15      0.77 o 
   4   2  14      205.27      201.03      2.22 o 
   5   2  14        5.34        5.08      0.49 o 
   6   2  14       12.61       14.01      0.69 o 
  -6   3  14       26.48       25.51      0.76 o 
  -5   3  14        2.65        3.07      0.66 o 
  -4   3  14        0.97        1.32      0.58 o 
  -3   3  14       44.19       46.31      1.08 o 
  -2   3  14        1.47        2.80      0.53 o 
  -1   3  14      259.23      261.69      2.20 o 
   0   3  14      240.17      245.27      2.78 o 
   1   3  14        4.22        5.86      0.49 o 
   2   3  14       21.71       19.29      0.56 o 
   3   3  14       10.37       10.86      0.41 o 
   4   3  14       12.49       11.95      0.58 o 
   5   3  14        2.48        3.49      0.54 o 
   6   3  14        0.29        0.35      0.53 o 
  -6   4  14        4.99        5.81      0.71 o 
  -5   4  14       46.18       45.95      1.20 o 
  -4   4  14       56.29       54.54      1.24 o 
  -3   4  14        1.09        1.65      0.58 o 
  -2   4  14      162.39      160.11      2.04 o 
  -1   4  14        0.19       -0.03      0.47 o 
   0   4  14        3.85        4.43      0.48 o 
   1   4  14       25.67       26.08      0.46 o 
   2   4  14      176.61      157.02      1.70 o 
   3   4  14       38.71       36.27      0.44 o 
   4   4  14       17.70       17.88      0.57 o 
   5   4  14        0.47        1.05      0.36 o 
   6   4  14        0.79        1.08      0.54 o 
  -6   5  14        0.00        0.31      0.85 o 
  -5   5  14        5.93        6.68      1.15 o 
  -4   5  14        0.17        0.69      0.74 o 
  -3   5  14       27.97       26.41      1.18 o 
  -2   5  14        0.67        0.36      0.51 o 
  -1   5  14        1.97        2.95      0.45 o 
   0   5  14        0.22        0.50      0.43 o 
   1   5  14       30.58       26.60      0.42 o 
   2   5  14       55.95       54.91      0.79 o 
   3   5  14        4.11        4.03      0.38 o 
   4   5  14        0.24        1.11      0.37 o 
   5   5  14        7.86        9.97      0.40 o 
   6   5  14        0.42        0.51      0.41 o 
  -5   6  14        8.39        8.04      0.60 o 
  -4   6  14        3.13        2.39      0.59 o 
  -3   6  14       10.51        9.21      0.57 o 
  -2   6  14       28.96       29.95      0.49 o 
  -1   6  14        6.99        9.15      0.45 o 
   0   6  14        0.69        0.84      0.42 o 
   1   6  14        0.40        0.30      0.42 o 
   2   6  14        0.01        0.44      0.40 o 
   3   6  14        2.11        3.23      0.38 o 
   4   6  14       10.03        8.19      0.41 o 
   5   6  14        0.09        0.26      0.51 o 
  -5   7  14        1.54        1.32      0.57 o 
  -4   7  14        0.01        1.48      0.56 o 
  -3   7  14       24.49       25.83      0.68 o 
  -2   7  14       14.54       14.71      0.79 o 
  -1   7  14       14.90       16.67      0.49 o 
   0   7  14       31.05       29.37      0.44 o 
   1   7  14        0.73        0.66      0.40 o 
   2   7  14       26.45       26.46      0.52 o 
   3   7  14        4.43        5.48      0.38 o 
   4   7  14        0.22        0.66      0.38 o 
   5   7  14        2.91        3.82      0.40 o 
  -4   8  14        2.00        1.99      0.54 o 
  -3   8  14        0.46        2.28      0.56 o 
  -2   8  14        1.11        1.16      0.46 o 
  -1   8  14       21.84       19.19      0.66 o 
   0   8  14        5.92        5.81      0.39 o 
   1   8  14        5.16        7.13      0.41 o 
   2   8  14        0.00        0.92      0.39 o 
   3   8  14        0.97        1.43      0.40 o 
   4   8  14        0.02        0.78      0.38 o 
  -3   9  14        2.43        4.07      1.04 o 
  -2   9  14        9.25        9.74      0.51 o 
  -1   9  14       11.46       11.89      0.73 o 
   0   9  14        7.99        9.56      0.43 o 
   1   9  14        5.56        5.05      0.56 o 
   2   9  14        0.66        0.87      0.41 o 
   3   9  14        2.91        2.98      0.40 o 
  -2  10  14        5.70        4.33      0.49 o 
  -1  10  14        1.99        1.58      0.47 o 
   0  10  14        0.59        1.08      0.42 o 
   1  10  14        0.59        0.65      0.43 o 
  -6   1  15       14.54       14.09      0.71 o 
  -5   1  15       10.67       10.80      0.64 o 
  -4   1  15        8.53        8.80      0.59 o 
  -3   1  15       74.40       68.04      0.71 o 
  -2   1  15      109.55      110.16      0.86 o 
  -1   1  15        0.47        1.48      0.50 o 
   0   1  15      200.30      199.05      1.70 o 
   1   1  15       14.84       15.61      0.44 o 
   2   1  15        1.18        1.42      0.42 o 
   3   1  15       44.75       45.87      0.40 o 
   4   1  15        3.20        2.68      0.40 o 
   5   1  15       12.88       15.26      0.41 o 
   6   1  15        1.92        2.29      0.39 o 
  -6   2  15        8.73        8.28      0.69 o 
  -5   2  15        1.11        1.95      0.60 o 
  -4   2  15        0.09       -0.39      0.61 o 
  -3   2  15       13.61       15.71      0.59 o 
  -2   2  15       34.74       34.39      0.70 o 
  -1   2  15       49.33       50.01      0.52 o 
   0   2  15       21.70       21.80      0.49 o 
   1   2  15       21.19       19.99      0.44 o 
   2   2  15       25.44       26.20      0.51 o 
   3   2  15       53.03       54.43      0.71 o 
   4   2  15      110.77      105.44      1.13 o 
   5   2  15       15.73       17.01      0.58 o 
   6   2  15        5.62        6.40      0.60 o 
  -6   3  15        7.24        8.65      0.73 o 
  -5   3  15       48.48       48.31      2.02 o 
  -4   3  15        8.90        7.73      0.60 o 
  -3   3  15        5.86        7.82      0.59 o 
  -2   3  15      112.18      111.23      1.25 o 
  -1   3  15      220.08      221.07      1.91 o 
   0   3  15      166.98      158.31      1.43 o 
   1   3  15      198.37      200.85      1.86 o 
   2   3  15       81.39       77.80      0.90 o 
   3   3  15       33.83       35.98      0.40 o 
   4   3  15        0.22        0.22      0.37 o 
   5   3  15        2.70        5.01      0.43 o 
   6   3  15       14.27       14.36      0.44 o 
  -6   4  15        6.38        5.16      0.73 o 
  -5   4  15        2.03        2.37      0.64 o 
  -4   4  15        9.00        9.85      0.75 o 
  -3   4  15       21.37       17.72      1.66 o 
  -2   4  15        0.32        0.84      0.50 o 
  -1   4  15       55.71       54.10      0.53 o 
   0   4  15      104.53      100.30      1.54 o 
   1   4  15        6.49        6.98      0.43 o 
   2   4  15       51.48       56.99      1.13 o 
   3   4  15       21.11       14.45      0.44 o 
   4   4  15        1.73        2.59      0.40 o 
   5   4  15        0.20        1.39      0.39 o 
   6   4  15        0.02        0.81      0.69 o 
  -6   5  15        7.16        5.71      1.00 o 
  -5   5  15        1.22        2.87      0.64 o 
  -4   5  15        1.55        1.00      0.78 o 
  -3   5  15       17.70       19.16      0.58 o 
  -2   5  15        0.21        0.58      0.48 o 
  -1   5  15       13.62       12.33      0.44 o 
   0   5  15       12.86       12.63      0.43 o 
   1   5  15      122.62      117.91      1.78 o 
   2   5  15       32.11       32.37      0.54 o 
   3   5  15       24.23       24.25      0.51 o 
   4   5  15        1.15        2.02      0.36 o 
   5   5  15        0.36        2.01      0.41 o 
  -5   6  15        2.44        2.76      0.58 o 
  -4   6  15        6.86        8.35      0.90 o 
  -3   6  15       17.42       14.02      0.70 o 
  -2   6  15        8.76        9.35      0.51 o 
  -1   6  15       22.93       24.73      0.47 o 
   0   6  15        7.57        8.00      0.43 o 
   1   6  15        0.51        1.54      0.37 o 
   2   6  15       35.67       36.71      0.41 o 
   3   6  15        0.00        0.57      0.53 o 
   4   6  15        1.02        1.79      0.52 o 
   5   6  15        0.00        1.43      0.39 o 
  -5   7  15        1.80        0.94      0.75 o 
  -4   7  15        4.91        5.92      0.57 o 
  -3   7  15        7.38        9.13      0.57 o 
  -2   7  15        0.14        1.87      0.46 o 
  -1   7  15        0.00       -0.03      0.45 o 
   0   7  15        8.71        7.44      0.41 o 
   1   7  15       19.69       19.89      0.63 o 
   2   7  15        0.64        0.55      0.43 o 
   3   7  15        5.92        6.26      0.46 o 
   4   7  15        0.08        1.87      0.46 o 
  -4   8  15        0.61        0.07      0.58 o 
  -3   8  15        2.97        3.64      0.54 o 
  -2   8  15        0.46        1.34      0.47 o 
  -1   8  15       56.16       54.93      0.88 o 
   0   8  15        0.43        0.11      0.40 o 
   1   8  15        7.53        7.88      0.37 o 
   2   8  15        2.20        1.49      0.39 o 
   3   8  15        0.16        0.55      0.40 o 
   4   8  15        1.49        2.57      0.59 o 
  -3   9  15        0.11        0.33      0.65 o 
  -2   9  15        2.56        4.56      0.49 o 
  -1   9  15        0.72        1.51      0.48 o 
   0   9  15       11.42       10.23      0.45 o 
   1   9  15        1.55        1.28      0.40 o 
   2   9  15        0.02        0.16      0.39 o 
   3   9  15        1.03        0.19      1.19 o 
  -1  10  15        0.70        0.71      0.72 o 
   0  10  15        1.24        0.19      0.45 o 
   1  10  15        0.99        1.76      1.17 o 
  -6   0  16       12.68       11.35      1.55 o 
  -5   0  16        0.00       -0.07      1.00 o 
  -4   0  16        4.72        4.60      0.73 o 
  -3   0  16      172.01      175.81      2.77 o 
  -2   0  16        6.43        6.13      0.69 o 
  -1   0  16      493.29      500.85      4.68 o 
   0   0  16      130.20      123.91      1.60 o 
   1   0  16        1.86        2.11      0.81 o 
   2   0  16       60.99       61.50      0.60 o 
   3   0  16       19.50       18.32      0.68 o 
   4   0  16        0.27        2.63      0.55 o 
   5   0  16        7.83       10.27      1.06 o 
   6   0  16        0.03       -0.19      0.57 o 
  -6   1  16        0.00        1.21      0.75 o 
  -5   1  16        0.37       -0.07      0.65 o 
  -4   1  16        5.21        6.97      0.60 o 
  -3   1  16        3.96        3.19      0.50 o 
  -2   1  16       32.56       34.87      0.53 o 
  -1   1  16        0.34       -0.12      0.46 o 
   0   1  16        7.55        7.09      0.44 o 
   1   1  16        8.72        8.45      0.59 o 
   2   1  16        7.48        7.99      0.39 o 
   3   1  16        0.84        0.77      0.39 o 
   4   1  16        0.91        1.11      0.35 o 
   5   1  16        0.04        0.65      0.42 o 
   6   1  16        0.05        0.35      0.42 o 
  -6   2  16        7.39        8.26      0.78 o 
  -5   2  16        1.76        2.35      0.68 o 
  -4   2  16        0.02        0.64      0.59 o 
  -3   2  16       78.91       78.50      0.94 o 
  -2   2  16        0.35        1.29      0.48 o 
  -1   2  16       69.77       71.44      0.62 o 
   0   2  16       68.38       65.92      0.59 o 
   1   2  16        0.12        0.32      0.41 o 
   2   2  16      140.27      133.04      0.89 o 
   3   2  16        9.70        8.72      0.58 o 
   4   2  16       32.96       31.90      0.62 o 
   5   2  16        6.08        7.77      0.42 o 
   6   2  16        8.24        7.83      0.41 o 
  -6   3  16        3.92        3.92      0.70 o 
  -5   3  16       27.83       27.26      0.82 o 
  -4   3  16       19.72       20.57      0.65 o 
  -3   3  16       18.92       16.91      0.62 o 
  -2   3  16       14.46       15.75      0.52 o 
  -1   3  16       17.29       19.78      0.49 o 
   0   3  16      277.49      269.88      2.45 o 
   1   3  16      173.61      167.76      1.36 o 
   2   3  16       15.48       14.10      0.42 o 
   3   3  16        0.57        0.85      0.44 o 
   4   3  16        8.50        9.94      0.48 o 
   5   3  16        3.01        4.10      0.40 o 
   6   3  16        4.09        4.39      0.43 o 
  -6   4  16        0.02        2.01      0.75 o 
  -5   4  16       15.38       13.92      0.94 o 
  -4   4  16       45.93       39.96      0.66 o 
  -3   4  16       87.24       86.33      1.66 o 
  -2   4  16        0.09        1.19      0.51 o 
  -1   4  16       74.91       74.77      0.54 o 
   0   4  16        2.07        1.39      0.44 o 
   1   4  16       17.73       16.50      0.46 o 
   2   4  16       16.61       16.18      0.60 o 
   3   4  16      238.33      215.35      1.91 o 
   4   4  16       13.78       12.81      0.70 o 
   5   4  16        7.92        8.61      0.39 o 
  -5   5  16        0.15        0.29      0.62 o 
  -4   5  16       14.25       14.46      0.58 o 
  -3   5  16        0.00        0.11      0.97 o 
  -2   5  16        8.08       10.13      0.51 o 
  -1   5  16       97.02       91.09      0.90 o 
   0   5  16       32.67       33.84      0.45 o 
   1   5  16        2.34        3.47      0.38 o 
   2   5  16       19.89       20.56      0.41 o 
   3   5  16        7.47        7.86      0.37 o 
   4   5  16        0.48        3.43      0.39 o 
   5   5  16        0.25        0.60      0.40 o 
  -5   6  16        2.86        2.97      0.62 o 
  -4   6  16       14.24       12.53      0.99 o 
  -3   6  16        9.50        8.19      0.58 o 
  -2   6  16        0.07        1.00      0.48 o 
  -1   6  16       38.68       39.96      0.57 o 
   0   6  16       10.02        9.85      0.43 o 
   1   6  16        0.61        1.82      0.39 o 
   2   6  16        1.42        2.41      0.39 o 
   3   6  16        0.07        0.96      0.39 o 
   4   6  16        3.19        5.76      0.53 o 
   5   6  16        1.20        1.47      0.66 o 
  -4   7  16        5.42        7.58      0.70 o 
  -3   7  16        2.98        3.59      0.53 o 
  -2   7  16        2.32        4.42      0.48 o 
  -1   7  16       17.76       17.89      0.49 o 
   0   7  16        7.33        8.12      0.42 o 
   1   7  16        1.11        1.86      0.38 o 
   2   7  16        8.17        8.46      0.38 o 
   3   7  16        0.43        0.03      0.40 o 
   4   7  16        4.94        5.69      0.41 o 
  -3   8  16        2.50        2.88      0.54 o 
  -2   8  16        0.21        1.43      0.49 o 
  -1   8  16        1.74        2.05      0.57 o 
   0   8  16        1.14        1.06      0.38 o 
   1   8  16        0.01        0.46      0.38 o 
   2   8  16        1.09        1.44      0.49 o 
   3   8  16        0.18        0.35      0.40 o 
  -2   9  16        1.39        2.00      0.69 o 
  -1   9  16       12.67       13.92      0.45 o 
   0   9  16        2.28        3.17      0.44 o 
   1   9  16       15.64       15.48      0.47 o 
   2   9  16        0.00       -0.02      0.42 o 
  -6   1  17        1.96        2.78      0.80 o 
  -5   1  17       22.92       23.09      0.73 o 
  -4   1  17       27.50       27.69      0.84 o 
  -3   1  17       17.84       18.78      0.52 o 
  -2   1  17       36.24       42.19      0.51 o 
  -1   1  17      319.99      317.95      2.63 o 
   0   1  17        4.02        4.76      0.42 o 
   1   1  17      114.19      111.19      0.90 o 
   2   1  17       20.36       23.53      0.40 o 
   3   1  17        2.36        3.39      0.47 o 
   4   1  17       10.86       12.01      0.41 o 
   5   1  17        5.90        6.02      0.39 o 
   6   1  17        1.44        0.92      0.40 o 
  -6   2  17        3.13        2.89      0.79 o 
  -5   2  17        2.10        2.55      0.71 o 
  -4   2  17        0.00        0.63      0.57 o 
  -3   2  17        5.82        6.70      0.54 o 
  -2   2  17       60.09       63.44      0.85 o 
  -1   2  17      107.80      103.86      0.80 o 
   0   2  17        0.21        0.95      0.44 o 
   1   2  17        2.25        2.75      0.40 o 
   2   2  17       60.40       52.21      0.54 o 
   3   2  17        1.09        2.14      0.46 o 
   4   2  17       24.88       23.33      0.47 o 
   5   2  17        0.69        0.93      0.36 o 
  -6   3  17        0.06        0.59      0.79 o 
  -5   3  17        0.26        0.35      0.66 o 
  -4   3  17       23.96       25.95      0.75 o 
  -3   3  17        0.48        1.79      0.98 o 
  -2   3  17       18.79       19.70      0.53 o 
  -1   3  17       67.11       65.37      0.58 o 
   0   3  17       99.57       96.76      1.12 o 
   1   3  17       18.46       19.02      0.40 o 
   2   3  17        9.38       10.01      0.41 o 
   3   3  17        0.24        0.71      0.39 o 
   4   3  17        6.74        8.81      0.54 o 
   5   3  17        0.03        0.32      0.41 o 
  -5   4  17       11.16        9.48      0.64 o 
  -4   4  17        0.08        1.63      0.58 o 
  -3   4  17       22.00       20.12      0.60 o 
  -2   4  17        0.14        0.99      0.49 o 
  -1   4  17        2.95        3.46      0.44 o 
   0   4  17        4.09        3.58      0.43 o 
   1   4  17       15.04       17.61      0.44 o 
   2   4  17        0.19        0.56      0.43 o 
   3   4  17       86.61       84.15      0.98 o 
   4   4  17        5.61        7.87      0.40 o 
   5   4  17        0.64        1.59      0.39 o 
  -5   5  17        6.71        5.86      0.59 o 
  -4   5  17        5.19        5.89      0.59 o 
  -3   5  17        5.21        5.70      0.58 o 
  -2   5  17        9.22       10.28      0.51 o 
  -1   5  17        0.86        0.49      0.43 o 
   0   5  17       12.45       12.66      0.50 o 
   1   5  17       41.94       42.59      0.58 o 
   2   5  17       28.80       28.36      0.61 o 
   3   5  17        0.61        1.95      0.66 o 
   4   5  17        5.37        4.91      0.45 o 
   5   5  17        1.23        2.07      0.40 o 
  -4   6  17        1.54        1.72      0.60 o 
  -3   6  17        4.94        6.86      0.57 o 
  -2   6  17        9.47       11.23      0.52 o 
  -1   6  17        2.37        2.11      0.46 o 
   0   6  17       13.37       14.67      0.54 o 
   1   6  17       36.68       38.19      0.43 o 
   2   6  17        0.18        1.04      0.38 o 
   3   6  17        2.55        2.18      0.40 o 
   4   6  17        1.67        2.40      0.47 o 
  -4   7  17        1.82        0.88      0.62 o 
  -3   7  17        0.08        1.54      0.57 o 
  -2   7  17       10.60       11.03      0.52 o 
  -1   7  17        2.83        4.49      0.49 o 
   0   7  17        1.72        3.01      0.42 o 
   1   7  17        4.37        5.49      0.55 o 
   2   7  17       32.98       30.49      0.91 o 
   3   7  17        0.09        1.41      0.55 o 
   4   7  17        0.08        0.05      1.88 o 
  -3   8  17        3.64        4.85      0.55 o 
  -2   8  17        0.95        1.32      0.50 o 
  -1   8  17        1.28        1.74      0.47 o 
   0   8  17        8.55        7.66      0.43 o 
   1   8  17        0.97        1.57      0.41 o 
   2   8  17        0.73        0.75      0.41 o 
   3   8  17        0.57        1.25      0.42 o 
  -1   9  17        5.96        6.61      0.48 o 
   0   9  17        0.00        1.01      0.45 o 
   1   9  17        0.87        1.89      0.46 o 
  -6   0  18        0.11        1.21      1.55 o 
  -5   0  18        0.67        0.61      1.06 o 
  -4   0  18       44.91       47.98      0.95 o 
  -3   0  18       40.95       44.67      0.96 o 
  -2   0  18      150.01      152.72      1.97 o 
  -1   0  18        4.56        5.75      0.69 o 
   0   0  18       51.53       52.35      0.68 o 
   1   0  18      193.96      191.72      1.28 o 
   2   0  18       16.07       12.75      0.57 o 
   3   0  18        5.77        5.88      0.52 o 
   4   0  18        6.73        8.52      0.50 o 
   5   0  18       28.94       27.58      0.72 o 
  -6   1  18        1.17        2.25      0.83 o 
  -5   1  18        0.00        0.70      0.68 o 
  -4   1  18        9.01        8.91      0.60 o 
  -3   1  18        0.29        1.01      0.49 o 
  -2   1  18        0.20        0.29      0.47 o 
  -1   1  18      146.20      147.62      1.04 o 
   0   1  18        5.90        5.84      0.43 o 
   1   1  18        0.75        0.95      0.41 o 
   2   1  18        1.59        1.95      0.40 o 
   3   1  18        0.01        0.92      0.49 o 
   4   1  18        4.12        5.91      0.39 o 
   5   1  18        1.66        2.12      0.40 o 
  -5   2  18       10.79        9.60      0.88 o 
  -4   2  18       12.72       13.61      0.63 o 
  -3   2  18        2.27        2.68      0.52 o 
  -2   2  18       73.25       74.65      0.76 o 
  -1   2  18        3.95        4.38      0.46 o 
   0   2  18        5.43        6.80      0.41 o 
   1   2  18       53.74       50.43      0.45 o 
   2   2  18       49.74       43.75      0.63 o 
   3   2  18       42.84       37.38      0.98 o 
   4   2  18        1.19        2.19      0.50 o 
   5   2  18        1.31        1.60      0.42 o 
  -5   3  18        7.23        8.39      0.68 o 
  -4   3  18        4.46        4.43      0.63 o 
  -3   3  18       18.85       20.32      0.67 o 
  -2   3  18        1.63        2.34      0.51 o 
  -1   3  18       22.09       21.30      0.46 o 
   0   3  18        4.13        3.95      0.46 o 
   1   3  18       18.71       15.68      0.55 o 
   2   3  18        9.25        8.89      0.41 o 
   3   3  18        0.05        0.12      0.38 o 
   4   3  18        0.02        0.79      0.38 o 
   5   3  18        5.33        5.61      0.50 o 
  -5   4  18        1.36        1.41      0.64 o 
  -4   4  18        7.56        6.49      0.67 o 
  -3   4  18        3.03        2.55      0.75 o 
  -2   4  18       56.47       56.81      0.65 o 
  -1   4  18        4.07        4.89      0.44 o 
   0   4  18       27.47       27.91      0.48 o 
   1   4  18       13.66       16.19      0.41 o 
   2   4  18        0.00        0.14      0.41 o 
   3   4  18       21.98       19.49      0.49 o 
   4   4  18       30.87       28.71      0.46 o 
   5   4  18        0.06        0.36      0.37 o 
  -5   5  18        0.96        1.97      0.66 o 
  -4   5  18        0.26        0.33      0.77 o 
  -3   5  18       16.08       15.74      0.81 o 
  -2   5  18        0.49        0.51      0.50 o 
  -1   5  18        1.29        2.83      0.43 o 
   0   5  18       42.94       38.73      0.45 o 
   1   5  18        1.84        2.13      0.40 o 
   2   5  18        0.23        0.77      0.40 o 
   3   5  18        1.14        1.98      0.38 o 
   4   5  18        1.83        2.46      0.40 o 
  -4   6  18       11.33       10.67      0.72 o 
  -3   6  18       10.97       10.11      0.80 o 
  -2   6  18       16.44       15.77      0.53 o 
  -1   6  18        0.93        1.29      0.47 o 
   0   6  18        4.21        4.57      0.47 o 
   1   6  18        1.16        1.57      0.40 o 
   2   6  18       19.28       18.39      0.46 o 
   3   6  18        1.99        3.35      0.38 o 
   4   6  18       14.50       14.66      0.43 o 
  -3   7  18        0.38        1.41      0.67 o 
  -2   7  18       24.22       25.26      0.56 o 
  -1   7  18        2.48        3.61      0.46 o 
   0   7  18       10.35       10.12      0.42 o 
   1   7  18       12.02       12.35      0.43 o 
   2   7  18        0.30        0.55      0.39 o 
   3   7  18        0.02        0.79      0.41 o 
  -2   8  18        0.51        0.98      0.52 o 
  -1   8  18        0.40        0.82      0.50 o 
   0   8  18        0.00        1.02      0.44 o 
   1   8  18        3.17        3.95      0.41 o 
   2   8  18        0.52        1.57      0.47 o 
  -5   1  19        6.82        7.58      0.73 o 
  -4   1  19        5.85        5.41      0.60 o 
  -3   1  19        0.40        0.33      0.50 o 
  -2   1  19      117.35      115.89      0.67 o 
  -1   1  19       79.03       79.95      0.59 o 
   0   1  19      243.38      241.06      1.65 o 
   1   1  19        0.35        1.65      0.52 o 
   2   1  19        5.83        8.41      0.69 o 
   3   1  19       21.02       22.24      0.38 o 
   4   1  19        1.33        2.31      0.41 o 
   5   1  19        0.02        1.24      0.46 o 
  -5   2  19        2.60        1.92      0.71 o 
  -4   2  19        3.28        3.02      0.59 o 
  -3   2  19       11.01       11.16      0.54 o 
  -2   2  19        4.54        5.55      0.47 o 
  -1   2  19        4.16        5.10      0.44 o 
   0   2  19       17.16       14.73      0.43 o 
   1   2  19        0.00        2.05      0.39 o 
   2   2  19        0.58        1.14      0.38 o 
   3   2  19       10.42        8.34      0.38 o 
   4   2  19        0.32        0.75      0.40 o 
   5   2  19        0.71        2.01      0.48 o 
  -5   3  19        2.29        3.23      0.68 o 
  -4   3  19        0.12        0.11      0.62 o 
  -3   3  19        6.30        6.63      0.67 o 
  -2   3  19        7.81        7.54      0.52 o 
  -1   3  19       30.38       29.78      0.46 o 
   0   3  19       17.44       17.48      0.54 o 
   1   3  19       11.82       11.57      0.40 o 
   2   3  19        0.02        0.48      0.41 o 
   3   3  19        6.82        8.70      0.61 o 
   4   3  19        0.68        0.64      0.44 o 
   5   3  19        4.24        4.61      0.39 o 
  -5   4  19        0.56        1.36      0.65 o 
  -4   4  19        6.50        6.70      0.79 o 
  -3   4  19       11.79       11.49      0.71 o 
  -2   4  19        8.92        9.26      0.51 o 
  -1   4  19        7.18        9.15      0.44 o 
   0   4  19        1.87        1.51      0.44 o 
   1   4  19        1.62        3.35      0.42 o 
   2   4  19       14.45       12.95      0.65 o 
   3   4  19        9.82       11.91      0.40 o 
   4   4  19       12.09       11.44      0.56 o 
  -4   5  19        0.00        0.83      0.57 o 
  -3   5  19       13.87       14.11      1.10 o 
  -2   5  19       17.84       17.86      0.53 o 
  -1   5  19        0.94        2.52      0.44 o 
   0   5  19        0.03        0.66      0.42 o 
   1   5  19       45.87       44.28      1.21 o 
   2   5  19       15.55       15.56      0.39 o 
   3   5  19        3.23        4.55      0.40 o 
   4   5  19        1.55        1.44      0.56 o 
  -4   6  19        2.32        2.23      0.59 o 
  -3   6  19        1.12        1.70      0.85 o 
  -2   6  19        2.44        2.86      0.52 o 
  -1   6  19        1.96        2.68      0.47 o 
   0   6  19        0.98        0.42      0.41 o 
   1   6  19        6.69        6.99      0.41 o 
   2   6  19       35.74       30.63      0.56 o 
   3   6  19        5.97        7.10      0.42 o 
  -3   7  19        1.20        1.21      0.59 o 
  -2   7  19        1.31        3.26      0.54 o 
  -1   7  19        0.70        1.65      0.57 o 
   0   7  19       19.61       17.82      0.51 o 
   1   7  19        1.64        2.30      0.41 o 
   2   7  19        5.14        5.99      0.51 o 
  -1   8  19        0.06        0.94      0.51 o 
   0   8  19        6.86        6.20      0.43 o 
   1   8  19        0.78        1.50      0.44 o 
  -5   0  20        1.78        3.65      1.15 o 
  -4   0  20        0.10        1.20      0.81 o 
  -3   0  20       35.44       37.21      1.02 o 
  -2   0  20       90.28       90.99      1.62 o 
  -1   0  20        9.54       10.02      0.69 o 
   0   0  20       91.29       89.82      1.15 o 
   1   0  20       40.46       40.16      0.67 o 
   2   0  20      157.10      140.57      1.84 o 
   3   0  20        7.40        7.32      0.52 o 
   4   0  20        0.07        1.40      0.94 o 
   5   0  20        1.36        1.94      0.51 o 
  -5   1  20        0.05        0.96      0.74 o 
  -4   1  20        4.64        5.48      0.61 o 
  -3   1  20        1.75        2.63      0.52 o 
  -2   1  20       70.66       71.76      0.54 o 
  -1   1  20       23.30       24.32      0.48 o 
   0   1  20       19.17       16.85      0.53 o 
   1   1  20        0.06        1.38      0.39 o 
   2   1  20        5.49        5.17      0.38 o 
   3   1  20        3.15        3.99      0.73 o 
   4   1  20        2.62        2.80      0.38 o 
   5   1  20        4.06        4.77      0.57 o 
  -5   2  20        1.30        2.10      0.74 o 
  -4   2  20       20.90       18.33      0.67 o 
  -3   2  20       32.28       35.53      0.65 o 
  -2   2  20        2.47        2.00      0.46 o 
  -1   2  20       38.54       37.32      0.46 o 
   0   2  20       14.01       16.18      0.43 o 
   1   2  20        0.23        2.04      0.46 o 
   2   2  20        5.11        5.24      0.41 o 
   3   2  20       14.62       13.28      0.39 o 
   4   2  20        1.47        1.23      0.44 o 
  -5   3  20        0.08        0.23      1.55 o 
  -4   3  20        4.82        6.23      0.64 o 
  -3   3  20        2.21        2.81      0.58 o 
  -2   3  20        8.12        9.39      0.51 o 
  -1   3  20        2.63        2.53      0.44 o 
   0   3  20        4.06        5.09      0.59 o 
   1   3  20        0.60        1.64      0.38 o 
   2   3  20        0.14        0.69      0.47 o 
   3   3  20        0.35        1.74      0.47 o 
   4   3  20        1.26        1.49      0.39 o 
  -4   4  20        6.50        7.70      0.63 o 
  -3   4  20        7.47        8.18      0.60 o 
  -2   4  20        1.02        1.61      0.74 o 
  -1   4  20       24.85       24.18      0.47 o 
   0   4  20        3.90        4.00      0.42 o 
   1   4  20        3.80        4.92      0.43 o 
   2   4  20        9.94       10.53      0.50 o 
   3   4  20        0.61        2.52      0.42 o 
   4   4  20        1.03        1.20      0.45 o 
  -4   5  20        3.39        4.82      0.85 o 
  -3   5  20        2.22        5.50      0.61 o 
  -2   5  20        9.00        8.97      0.53 o 
  -1   5  20        2.23        3.48      0.42 o 
   0   5  20        0.71        0.75      0.42 o 
   1   5  20        1.42        2.31      0.39 o 
   2   5  20        3.39        3.92      0.41 o 
   3   5  20        0.23        1.29      0.57 o 
  -3   6  20        5.43        4.90      0.56 o 
  -2   6  20        0.28        0.90      0.53 o 
  -1   6  20        8.74        9.03      0.48 o 
   0   6  20        0.14        1.16      0.44 o 
   1   6  20        4.30        5.60      0.69 o 
   2   6  20        4.08        4.00      0.40 o 
   3   6  20       18.65       14.50      0.41 o 
  -2   7  20        0.17        0.88      0.50 o 
  -1   7  20       23.64       20.89      0.54 o 
   0   7  20        4.76        4.63      0.44 o 
   1   7  20        2.35        2.63      0.43 o 
   2   7  20        0.65        0.96      0.40 o 
  -4   1  21        3.14        2.76      0.63 o 
  -3   1  21        6.41        6.79      0.52 o 
  -2   1  21        0.12        0.68      0.46 o 
  -1   1  21       82.43       78.36      0.66 o 
   0   1  21        5.66        5.91      0.43 o 
   1   1  21       11.91       13.31      0.57 o 
   2   1  21        4.85        6.36      0.40 o 
   3   1  21        0.58        2.36      0.45 o 
   4   1  21        2.53        2.89      0.39 o 
  -4   2  21        0.00        0.76      0.67 o 
  -3   2  21        0.06        1.10      0.56 o 
  -2   2  21        1.90        2.25      0.49 o 
  -1   2  21        0.85        1.39      0.43 o 
   0   2  21       15.87       17.05      0.44 o 
   1   2  21        1.20        2.05      0.41 o 
   2   2  21        4.16        4.54      0.48 o 
   3   2  21        0.06        0.26      0.40 o 
   4   2  21        0.31        1.22      0.49 o 
  -4   3  21        4.63        4.37      0.68 o 
  -3   3  21        6.10        7.27      1.29 o 
  -2   3  21        1.06        1.48      0.50 o 
  -1   3  21       21.95       22.65      0.45 o 
   0   3  21        0.02        1.59      0.42 o 
   1   3  21       20.76       23.49      0.42 o 
   2   3  21        7.47        7.33      0.44 o 
   3   3  21        2.58        3.86      0.40 o 
   4   3  21        4.14        4.04      0.38 o 
  -4   4  21        0.07        0.12      0.63 o 
  -3   4  21        3.13        3.97      0.75 o 
  -2   4  21        4.76        5.46      0.53 o 
  -1   4  21        0.25        0.32      0.44 o 
   0   4  21        9.20        9.91      0.63 o 
   1   4  21        0.17        1.04      0.41 o 
   2   4  21        0.19        1.03      0.42 o 
   3   4  21        0.59        1.20      0.42 o 
  -3   5  21        4.16        5.15      0.63 o 
  -2   5  21       13.79       14.08      0.55 o 
  -1   5  21       18.61       18.94      0.48 o 
   0   5  21        0.60        1.26      0.42 o 
   1   5  21        0.01        0.38      0.43 o 
   2   5  21        4.25        4.63      0.39 o 
   3   5  21        0.81        0.81      0.37 o 
  -2   6  21        1.43        1.55      0.53 o 
  -1   6  21        0.08        0.08      0.50 o 
   0   6  21        2.08        2.69      0.43 o 
   1   6  21        0.29        0.81      0.41 o 
   2   6  21        0.98        1.44      0.56 o 
  -1   7  21        0.18        1.98      0.69 o 
   0   7  21        0.70        0.72      0.50 o 
  -4   0  22        1.41        1.62      0.87 o 
  -3   0  22        0.00        0.43      0.68 o 
  -2   0  22        4.26        5.54      0.67 o 
  -1   0  22        7.43        6.56      0.59 o 
   0   0  22        3.56        2.09      0.58 o 
   1   0  22       25.88       19.95      0.66 o 
   2   0  22       26.24       22.38      0.60 o 
   3   0  22        9.23        8.37      0.52 o 
   4   0  22        5.81        7.00      0.59 o 
  -4   1  22        0.95        1.69      0.62 o 
  -3   1  22        7.31        7.32      0.50 o 
  -2   1  22        2.22        2.32      0.47 o 
  -1   1  22       68.41       62.98      0.80 o 
   0   1  22       17.73       15.82      0.44 o 
   1   1  22        3.22        2.79      0.40 o 
   2   1  22        0.51        1.74      0.39 o 
   3   1  22        0.42        1.28      0.43 o 
   4   1  22        2.75        3.59      0.42 o 
  -4   2  22        3.94        3.68      0.71 o 
  -3   2  22       23.86       21.66      0.61 o 
  -2   2  22        9.61       10.88      0.47 o 
  -1   2  22        5.23        6.32      0.47 o 
   0   2  22        6.70        6.03      0.42 o 
   1   2  22       42.80       42.20      0.80 o 
   2   2  22        0.01        1.21      0.38 o 
   3   2  22        0.58        1.79      0.39 o 
  -3   3  22       21.38       19.96      0.67 o 
  -2   3  22        0.00        0.42      0.52 o 
  -1   3  22        0.50        1.53      0.45 o 
   0   3  22        3.60        4.27      0.43 o 
   1   3  22        3.81        4.76      0.45 o 
   2   3  22        0.40        1.41      0.46 o 
   3   3  22        0.01        1.52      0.42 o 
  -3   4  22        6.60        6.03      0.63 o 
  -2   4  22        9.10        8.39      0.54 o 
  -1   4  22        0.71        0.90      0.44 o 
   0   4  22        1.36        2.37      0.44 o 
   1   4  22        0.95        1.08      0.71 o 
   2   4  22        2.29        2.59      0.45 o 
   3   4  22        0.35        1.16      0.70 o 
  -2   5  22        6.10        6.36      0.54 o 
  -1   5  22        2.43        2.97      0.45 o 
   0   5  22        3.36        4.40      0.44 o 
   1   5  22        0.09        0.26      0.41 o 
   2   5  22        1.97        3.66      0.43 o 
  -1   6  22        1.46        2.23      0.51 o 
   0   6  22        3.32        2.57      0.46 o 
   1   6  22        0.06        0.76      0.45 o 
  -3   1  23        6.94        6.81      0.54 o 
  -2   1  23        5.09        5.08      0.48 o 
  -1   1  23        1.42        2.29      0.47 o 
   0   1  23       11.58       11.96      0.43 o 
   1   1  23        2.21        2.75      0.48 o 
   2   1  23        0.30        1.64      0.39 o 
   3   1  23        8.45        8.36      0.45 o 
  -3   2  23        0.05        0.47      0.56 o 
  -2   2  23        7.28        7.42      0.49 o 
  -1   2  23       18.80       19.17      0.48 o 
   0   2  23        1.07        1.39      0.41 o 
   1   2  23       11.21       10.84      0.43 o 
   2   2  23        0.20        0.82      0.42 o 
   3   2  23        1.09        2.21      0.43 o 
  -3   3  23        2.85        3.08      0.64 o 
  -2   3  23       34.04       31.73      0.93 o 
  -1   3  23        2.27        3.33      0.47 o 
   0   3  23       11.63       13.55      0.44 o 
   1   3  23        4.85        5.29      0.43 o 
   2   3  23        6.24        6.83      0.58 o 
  -2   4  23        0.14        0.22      0.54 o 
  -1   4  23        4.01        4.76      0.47 o 
   0   4  23        1.65        3.94      0.76 o 
   1   4  23        0.55        0.56      0.45 o 
   2   4  23        1.14        2.69      0.54 o 
  -1   5  23        5.41        6.40      0.51 o 
   0   5  23       13.09       13.42      0.58 o 
   1   5  23        0.34        1.26      0.43 o 
  -3   0  24        3.94        5.30      0.76 o 
  -2   0  24        0.02        1.00      0.67 o 
  -1   0  24       14.99       15.42      0.64 o 
   0   0  24        1.04        1.97      0.64 o 
   1   0  24        3.16        4.16      0.96 o 
   2   0  24        0.03        0.69      0.58 o 
  -3   1  24        0.07        0.58      0.60 o 
  -2   1  24        0.73        1.27      0.49 o 
  -1   1  24        5.76        5.68      0.47 o 
   0   1  24        0.56        1.00      0.43 o 
   1   1  24        0.32        1.80      0.48 o 
   2   1  24        0.19        0.65      0.45 o 
  -2   2  24        5.62        5.31      0.50 o 
  -1   2  24        0.31        0.82      0.47 o 
   0   2  24        7.34        6.16      0.43 o 
   1   2  24        2.27        2.89      0.42 o 
   2   2  24       15.57       13.09      0.43 o 
  -2   3  24       22.82       18.24      1.00 o 
  -1   3  24        0.16        1.02      0.51 o 
   0   3  24        0.44        0.97      0.45 o 
   1   3  24        0.00        0.59      0.44 o 
  -1   4  24        4.19        3.90      0.48 o 
   0   4  24        2.60        3.14      0.49 o 
   1   4  24        0.65        2.59      1.38 o 
  -1   1  25        1.30        2.11      0.45 o 
   0   1  25        6.56        5.36      0.44 o 
   1   1  25        6.54        6.89      0.42 o 
  -1   2  25        0.27        0.82      0.47 o 
   0   2  25        4.19        3.56      0.45 o 
   1   2  25        0.01        0.93      0.69 o 
                                                 
